# Supplementary material for: Effect of Microvascular Invasion on the Prognosis in Hepatocellular Carcinoma and Analysis of Related Risk Factors: A Two-Center Study
Source: Front Surg. 2021 Nov 17;8:733343. doi: 10.3389/fsurg.2021.733343 (PMC8637807; doi:10.3389/fsurg.2021.733343)
Supplement: Supplementary file 1 [file Table_1.XLS]

## Sheet: data
手术日期	复发日期	死亡时间	死亡	复发	性别	年龄	分级	瘤径	肝被膜侵犯	病灶数	卫星灶	肝硬化	微血管癌栓	胆管癌栓	手术方式（是否腹腔镜）	AFP	AFP（≤400ngml、gt400ngml）	表面抗原（阳性1阴性0）	NLR（中性粒细胞淋巴细胞）	PLR血小板淋巴细胞）	中性粒细胞	淋巴细胞	PLT	INR	PT	Alb	Tbil	ALT	AST	Cr
2014-01-08	2019-12-31	2019-12-31	0	0	2	57	I/II	4.5	1	1	0	0	0	0	0	194.6	0	1	1.8658	109.091	4.31	2.31	252	0.75	8.7	39.8	12.8	62	39	79
2014-01-23	2019-12-31	2019-12-31	0	0	1	55	III/IV	4.5	1	1	0	1	1	0	0	83.36	0	1	1.92143	105	2.69	1.4	147	0.9	10.1	40.3	7.3	24	14	83
2014-02-13	2019-12-31	2019-12-31	0	0	1	61	I/II	5.5	0	1	0	1	0	0	0	648.1	1	1	1.14062	77.0833	2.19	1.92	148	0.88	10.3	43.2	10.8	50	44	76
2014-02-20	2018-03-15	2018-05-20	1	1	1	45	I/II	7	0	1	0	1	0	0	0	13.46	0	1	0.932143	102.857	2.61	2.8	288	0.78	8.8	33.58	10.4	31	23	81
2014-02-22	2019-12-31	2019-12-31	0	0	1	69	I/II	7	0	1	0	0	0	0	0	78.72	0	1	2.28409	85.2273	6.03	2.64	225	0.81	9.2	38.98	17.7	20	18	103
2014-02-25	2015-06-15	2015-06-15	1	0	2	52	I/II	4.5	1	1	0	1	1	0	0	1144	1	1	1.33708	121.91	2.38	1.78	217	0.83	9.4	44.72	10.9	23	18	80
2014-03-22	2019-12-31	2014-06-01	1	0	1	51	I/II	5	1	1	0	0	1	0	1	164.8	0	0	3.00633	132.278	4.75	1.58	209	0.83	9.6	45	13.13	59	37	93
2014-04-09	2019-12-31	2019-12-31	1	0	1	57	III/IV	7	1	1	0	1	1	0	0	258.6	0	1	2.65823	85.443	4.2	1.58	135	0.87	9.8	41.62	19.3	27	30	87
2014-04-23	2019-12-31	2019-12-31	0	0	1	77	I/II	4.5	1	1	0	0	1	0	0	4	0	0	1.82609	133.54	2.94	1.61	215	0.76	8.6	32.73	8.8	9	12	92
2014-04-30	2019-12-31	2019-12-31	0	0	1	38	I/II	3.5	0	1	0	1	1	0	0	24.47	0	1	1.74675	109.74	2.69	1.54	169	0.97	9.9	41.41	158.9	182	166	56
2014-05-08	2019-12-31	2019-12-31	0	0	1	63	I/II	11	1	1	0	1	1	0	0	361.6	0	1	2.03141	68.5864	3.88	1.91	131	0.97	11	42.98	9.6	37	22	98
2014-05-14	2015-05-15	2015-11-15	1	1	1	42	I/II	7	1	2	0	1	1	0	0	1210	1	1	2.02575	110.3	4.72	2.33	257	0.77	8.7	41.13	9.8	18	15	115
2014-05-22	2019-12-31	2019-07-15	1	0	1	59	I/II	6	0	1	0	1	1	0	0	1210	1	1	2.66972	186.239	2.91	1.09	203	0.88	10	31.38	11.7	50	47	89
2014-05-23	2019-12-31	2017-10-01	1	0	1	55	I/II	5	0	1	0	0	0	0	0	1.74	0	1	1.9027	69.1892	3.52	1.85	128	0.83	9.4	39.93	10.5	26	16	107
2014-05-23	2019-12-31	2019-12-31	1	0	1	62	I/II	3	1	1	0	0	0	0	0	1.36	0	1	10.3388	129.752	12.51	1.21	157	0.85	10.7	33.74	21	382	223	93
2014-06-23	2019-12-31	2019-12-31	0	0	1	58	I/II	4	1	1	0	0	0	0	0	148	0	0	2.43678	125.287	4.24	1.74	218	0.81	9.1	43.87	10.5	42	21	93
2014-07-02	2019-12-31	2019-12-31	0	0	1	69	III/IV	7.5	1	1	0	0	0	0	0	177.2	0	1	2.1375	141.25	3.42	1.6	226	0.85	9.6	42.73	15	38	38	100
2014-07-02	2018-01-17	2018-01-17	1	1	1	32	I/II	2.5	0	1	0	1	0	0	0	1.08	0	1	0.972308	68.3077	3.16	3.25	222	1.02	11.9	43.6	11	27	18	108
2014-07-16	2019-12-31	2019-12-31	1	0	1	62	I/II	3	0	1	0	0	0	0	0	77.68	0	1	1.84091	114.394	2.43	1.32	151	0.72	8.1	48.03	29.7	33	26	89
2014-07-23	2014-08-28	2016-06-08	1	1	1	66	III/IV	5	1	1	0	1	0	0	0	7.8	0	1	7.275	146.25	5.82	0.8	117	0.81	11.1	26.13	24.5	346	378	78
2014-07-30	2019-12-31	2019-12-31	1	0	1	72	III/IV	11	1	1	0	1	0	0	0	1210	1	0	0.685879	48.415	2.38	3.47	168	1.05	11.9	39.94	21.7	50	43	101
2014-07-30	2019-12-31	2019-12-31	0	0	1	65	III/IV	4	1	1	0	1	0	0	0	10.82	0	1	2.40397	147.682	3.63	1.51	223	0.95	10.7	44.65	24.3	15	16	119
2014-08-01	2018-11-15	2019-12-31	0	1	1	55	III/IV	4	1	1	0	1	0	0	0	10.27	0	1	2.9661	110.734	5.25	1.77	196	0.92	10.4	26.33	34.8	67	29	109
2014-08-06	2019-12-31	2015-04-01	1	0	2	43	III/IV	3.5	0	1	1	1	0	0	0	1210	1	1	1.78146	67.5497	2.69	1.51	102	1.02	11.5	36.22	30.1	31	29	63
2014-08-15	2019-12-31	2019-12-31	0	0	2	52	III/IV	4	1	1	0	1	0	0	0	343.9	0	1	1.69461	95.8084	2.83	1.67	160	0.76	8.6	39.17	9.4	20	19	76
2014-08-18	2015-02-15	2019-12-31	0	0	1	54	I/II	3.5	1	1	0	1	0	0	0	130.3	0	1	1.1264	65.1685	4.01	3.56	232	0.82	9.2	43.38	10.4	33	25	83
2014-08-20	2019-12-31	2019-12-31	1	0	1	67	I/II	4	0	1	0	0	0	0	0	17.13	0	1	1.21098	54.6243	4.19	3.46	189	0.88	9.9	38.1	14.5	69	64	90
2014-08-25	2019-12-31	2019-12-31	0	0	1	51	III/IV	4.5	1	1	0	1	0	0	0	1088	1	1	0.801061	49.0716	3.02	3.77	185	0.83	9.3	38.29	12.2	35	22	78
2014-09-01	2016-09-15	2017-07-15	1	1	1	56	III/IV	3.5	1	1	0	1	0	0	0	1210	1	1	1.09783	44.3478	5.05	4.6	204	0.82	9.3	40.56	19	29	30	98
2014-09-10	2019-12-31	2019-12-31	0	0	1	45	I/II	1.3	0	1	0	1	0	0	0	31.17	0	1	1.88835	80.5825	3.89	2.06	166	0.84	9.5	46.87	16.7	33	29	96
2014-09-11	2019-12-31	2019-12-31	0	0	1	51	I/II	2	1	1	0	1	0	0	0	1159	1	1	4.30612	68.8776	8.44	1.96	135	0.91	10.2	46.43	17.6	85	46	76
2014-09-15	2019-12-31	2019-12-31	1	0	1	55	I/II	3	1	1	0	1	0	0	0	5.51	0	1	1.39777	55.7621	3.76	2.69	150	0.84	9.3	41.8	29.4	50	32	93
2014-09-20	2019-12-31	2019-12-31	0	0	1	73	I/II	4	1	1	0	1	1	0	0	8.66	0	1	2.65359	124.183	4.06	1.53	190	0.89	8	47.27	9.3	75	31	91
2014-09-24	2019-12-31	2019-12-31	0	0	1	40	I/II	3	0	1	0	1	0	0	0	8.38	0	1	1.38676	45.2962	3.98	2.87	130	0.89	9.9	38.1	21.6	45	24	89
2014-10-23	2019-12-31	2017-03-16	1	0	1	64	I/II	3.5	1	1	0	1	0	0	0	2.38	0	1	2.45614	121.053	2.8	1.14	138	0.89	9.9	42.33	15.6	16	48	95
2014-10-29	2019-12-31	2019-12-31	1	0	1	60	III/IV	11	1	3	1	1	1	0	0	12.67	0	1	2.55118	117.323	3.24	1.27	149	0.96	10.8	37	11.3	47	31	71
2014-10-29	2019-12-31	2015-04-29	1	0	1	63	I/II	3	1	1	0	0	0	0	0	2.02	0	0	2.15972	134.028	3.11	1.44	193	0.93	10.4	44.1	11.8	28	26	90
2014-10-31	2019-12-31	2019-12-31	0	0	1	57	I/II	5.5	1	1	0	1	0	0	0	156.7	0	1	2.09746	75.8475	4.95	2.36	179	0.78	8.7	46.67	10.7	58	28	89
2014-11-07	2019-12-31	2019-12-31	0	0	1	38	I/II	2	0	1	0	0	0	0	0	2.99	0	1	1.85128	148.205	3.61	1.95	289	0.85	9.5	50.56	18.5	47	26	99
2014-11-12	2019-12-31	2019-12-31	0	0	1	52	I/II	3.5	1	1	0	1	0	0	0	13.99	0	1	1.01976	71.1462	2.58	2.53	180	0.89	9.9	41.09	9.6	72	43	94
2014-11-14	2019-12-31	2019-12-31	0	0	1	53	I/II	2	1	1	0	1	0	0	0	655.7	1	1	0.975	33.125	3.12	3.2	106	0.82	9.4	40.84	39.22	37	23	96
2014-11-19	2019-12-31	2017-10-01	1	0	1	51	I/II	5	1	1	0	1	0	0	0	3.99	0	1	0.645161	23.9631	1.4	2.17	52	0.91	10.2	32.18	8.4	47	32	94
2014-11-26	2019-12-31	2019-12-31	0	0	1	48	I/II	2	0	1	0	1	0	0	0	1.04	0	0	1.82938	137.915	3.86	2.11	291	0.83	9.4	36.18	14.6	19	14	83
2014-11-27	2019-12-31	2019-12-31	0	0	1	72	III/IV	3.5	1	1	0	1	0	0	0	1.87	0	0	2.95161	170.968	3.66	1.24	212	0.94	10.5	40.86	18	12	22	96
2014-12-01	2019-12-31	2019-12-31	0	0	1	43	I/II	2	1	1	0	0	0	0	1	955.8	1	1	1.12057	95.0355	1.58	1.41	134	0.96	10.7	43.05	25.2	40	33	81
2014-12-02	2019-12-31	2019-12-31	1	0	1	63	I/II	14	1	1	0	0	0	0	0	57.86	0	0	1.80723	196.988	3	1.66	327	0.93	10.7	34.73	9.8	57	82	100
2014-12-04	2019-12-31	2019-12-31	0	0	1	51	III/IV	3	0	1	0	0	0	0	0	522.3	1	1	1.40637	56.9721	3.53	2.51	143	0.83	9.6	46.44	11.6	25	22	91
2014-12-04	2019-12-31	2019-12-31	0	0	1	47	I/II	2	0	1	0	0	0	0	0	89.76	0	1	1.86328	77.3438	4.77	2.56	198	0.88	10.1	43.98	5.3	19	15	97
2014-12-10	2019-12-31	2019-12-31	0	0	1	50	I/II	4	0	1	0	1	0	0	1	6	0	1	1.23554	80.5785	2.99	2.42	195	0.49	9.1	46.18	14.9	58	76	101
2014-12-12	2019-12-31	2019-12-31	0	0	1	58	I/II	5	0	1	0	0	0	0	0	2.56	0	0	0.90378	62.543	2.63	2.91	182	0.93	10.4	44.59	13.4	46	32	90
2015-02-10	2015-08-30	2015-08-30	1	1	1	30	I/II	3	0	1	0	1	0	0	0	1034	1	1	1.0354	62.8319	2.34	2.26	142	0.9	10.1	42.6	21.1	18.7	19.4	98.9
2015-04-10	2019-12-31	2019-12-31	0	0	2	55	III/IV	10	0	1	0	1	1	0	0	68.24	0	1	3.99099	250.45	4.43	1.11	278	0.91	10.3	41.1	12.9	45.9	41.9	66.3
2015-06-04	2017-02-08	2017-07-06	1	1	1	63	I/II	3.5	0	2	0	1	1	0	0	1334	1	1	3.74242	151.515	2.47	0.66	100	0.88	9.9	44.54	14	33	26	87
2015-07-24	2019-12-31	2019-12-31	0	0	1	66	I/II	2.5	1	1	0	1	1	0	1	2.43	0	0	1.34348	80.4348	3.09	2.3	185	0.81	9.6	46.18	16.1	24	17	95
2015-08-17	2019-12-31	2019-12-31	0	0	2	60	I/II	3	0	1	0	1	0	0	1	2.88	0	1	1.38788	71.5152	2.29	1.65	118	0.94	10.1	40.7	18.6	11.5	18.1	73.4
2015-08-21	2016-03-15	2016-05-15	1	1	1	55	I/II	10	1	1	1	1	1	0	0	1192	1	1	2.41079	57.6763	5.81	2.41	139	0.95	10.2	37.8	8	31	22.8	79.1
2015-09-07	2019-12-31	2019-12-31	0	0	1	53	I/II	3.5	1	1	0	1	0	0	1	7.41	0	1	1.377	62.6198	4.31	3.13	196	0.84	9.4	36.08	11.2	51	29	91
2015-09-09	2016-12-05		1	1	1	61	I/II	5	1	1	0	0	1	0	0	249.4	0	0	2.80531	131.858	3.17	1.13	149	0.83	9.2	41.2	28.9	20	18	93
2015-09-23	2016-01-19	2017-03-19	1	1	2	51	I/II	12	1	1	0	1	0	0	0	1210	1	1	2.16379	143.103	2.51	1.16	166	0.95	10.2	35.3	12.1	27.9	43.9	78.3
2015-09-29	2019-12-31	2019-12-31	0	0	2	47		5.5	1	1	0	0	1	0	0	1210	1	1	1.48454	165.979	1.44	0.97	161	1.06	11.3	40.4	9.6	15.3	22.1	82.3
2015-11-03	2016-04-28	2016-11-15	1	1	2	47	I/II	2.5	0	1	0	0	0	0	0	1210	1	1	2.22105	146.842	4.22	1.9	279	0.96	10.3	40.1	21.3	32.5	22	74.8
2015-11-11	2016-12-15	2019-12-31	0	1	1	54	I/II	1.6	0	1	0	0	0	0	0	4.18	0	1	1.12132	101.838	3.05	2.72	277	0.86	9.2	42	10.2	27.7	25.6	81.8
2015-11-16	2019-12-31	2019-12-31	0	0	1	54	I/II	3	0	1	0	0	0	0	1	545.2	1	1	1.34646	98.4252	1.71	1.27	125	0.93	11.1	39.78	17.2	49	30	83
2015-11-17	2019-12-31	2019-12-31	0	0	1	70	I/II	1	0	2	0	1	1	0	0	0.61	0	1	4.32258	96.7742	2.68	0.62	60	0.97	10.4	38.9	17	12.6	20.2	79.9
2015-12-29	2019-12-31	2019-12-31	0	0	2	62	I/II	4.5	0	1	0	1	0	0	0	11.33	0	1	0.941558	137.013	1.45	1.54	211	0.99	10.6	38	4.2	50.3	42.3	82.4
2016-01-05	2019-12-31	2019-12-31	0	0	1	59	I/II	4.5	0	1	0	0	0	0	0	1.31	0	1	1.83562	140.411	2.68	1.46	205	0.99	10.6	44.3	53.4	35.6	25.5	81.2
2016-02-25	2019-12-31	2019-12-31	0	0	1	46	I/II	6	0	1	0	0	0	0	0	9.17	0	1	1.53714	104.571	2.69	1.75	183	0.97	11.4	35.9	13.2	34	23.5	95.3
2016-03-01	2019-12-31	2019-12-31	0	0	1	62	I/II	2.9	1	1	0	1	1	0	0	149.18	0	1	1.42162	116.757	2.63	1.85	216	0.93	9.9	41	12.5	51.7	66.4	87.8
2016-04-25	2019-12-31	2019-12-31	0	0	1	60	I/II	2.5	0	1	0	1	0	0	1	23.04	0	1	0.968553	55.3459	1.54	1.59	88	1.18	14	35.1	25.4	59.1	55.3	84.8
2016-04-26	2019-12-31	2019-12-31	0	0	2	64	I/II	4	0	1	0	1	0	0	1	19.21	0	1	1.31008	88.3721	1.69	1.29	114	1.13	12.1	38.3	13.8	67.3	62.5	60.7
2016-05-04	2017-03-15	2017-09-15	1	1	1	63	I/II	4	1	1	1	1	1	0	1	3.67	0	1	2.06034	111.207	2.39	1.16	129	0.93	9.9	46.1	12.3	28	23	89
2016-05-09	2019-12-31	2019-12-31	0	0	2	59	III/IV	6.5	1	2	0	1	1	0	0	1210	1	1	2.49333	112	1.87	0.75	84	0.95	10.4	33.21	30	21	21	69
2016-05-16	2019-12-31	2019-12-31	0	0	2	37	I/II	4	1	1	0	1	0	0	0	6.16	0	1	1.23699	90.7514	2.14	1.73	157	0.98	10.5	42.1	19.2	44.9	32.8	#NULL!
2016-05-18	2019-12-31	2019-12-31	0	0	1	63	I/II	5.5	0	1	0	1	0	0	0	112.2	0	1	1.4902	85.6209	2.28	1.53	131	0.96	10.3	44.6	18.3	50.9	53.3	88
2016-05-25	2018-05-15	2018-08-15	1	1	1	63	I/II	13	1	1	0	0	1	1	0	11.53	0	1	4.20896	258.209	2.82	0.67	173	1.16	13.7	39.1	26	12.9	42.7	81.8
2016-05-31	2019-12-31	2019-12-31	0	0	2	67	I/II	2	1	1	0	1	0	0	1	3.13	0	1	1.4537	78.7037	1.57	1.08	85	0.98	11.5	42.3	24.4	20	19	95.4
2016-06-01	2019-12-31	2019-12-31	0	0	1	57	III/IV	7	1	1	0	1	1	1	0	164.6	0	1	1.30952	130.952	1.1	0.84	110	0.99	10.6	41.3	26.8	17.4	13.6	103.1
2016-06-01	2019-12-31	2019-12-31	0	0	1	68	I/II	5	1	1	0	1	1	0	0	12.88	0	1	1.48851	89.6552	2.59	1.74	156	0.93	10	39.6	23.8	43	38.1	83.9
2016-06-07	2019-12-31	2019-12-31	0	0	2	39	I/II	2.5	0	1	0	1	0	0	0	756	0	1	0.741497	183.673	1.09	1.47	270	1.04	11.1	36	11.6	18.8	24	63.4
2016-06-14	2019-12-31	2019-12-31	0	0	1	61	I/II	8.5	1	1	0	0	1	0	0	24304	1	1	1.3369	165.241	2.5	1.87	309	0.98	11.5	40.2	10.6	22	21.8	86.7
2016-06-14	2019-12-31	2019-12-31	0	0	1	49	I/II	2.5	1	1	1	1	0	0	0	19938	1	1	1.79775	75.2809	1.6	0.89	67	1.02	10.9	39.3	13.2	44	31.1	86.3
2016-06-25	2016-12-01	2019-12-31	0	1	1	69	I/II	2	1	1	0	0	1	0	0	3.97	0	1	1.81395	93.0233	3.12	1.72	160	1	10.7	42.5	19.9	30.7	30.5	86.7
2016-06-29	2019-12-31	2019-12-31	0	0	1	60	I/II	2	0	1	0	1	0	0	0	811.8	1	1	2.61321	137.736	2.77	1.06	146	1.04	11.1	41	23.2	40.2	26.4	94.2
2016-07-05	2017-01-03	2017-12-01	1	1	1	65	I/II	3	1	1	1	1	1	1	1	188.9	0	1	1.44231	130.769	2.25	1.56	204	1.05	11.2	35.2	22.1	45.7	34.2	76.5
2016-07-19	2017-12-26	2019-04-15	1	1	1	49	I/II	3.5	1	2	0	1	0	0	0	234.6	0	1	2.23711	72.1649	4.34	1.94	140	1.05	11.2	38.4	17	61.4	39.4	104.1
2016-07-27	2019-12-31	2019-12-31	0	0	1	53	I/II	1.5	0	1	0	1	0	0	0	63.61	0	1	1.80095	80.0948	3.8	2.11	169	1.18	14	39.3	22.1	31.6	23.9	82.9
2016-08-02	2018-04-15	2018-04-15	1	1	1	46	I/II	3.5	1	1	0	1	0	0	0	9.98	0	1	6.44928	113.768	8.9	1.38	157	1.16	13.7	31.5	25.8	100.3	27	97.5
2016-08-16	2019-12-31	2019-12-31	0	0	1	52	I/II	0.8	0	1	0	0	0	0	0	2.53	0	1	0.85654	41.7722	2.03	2.37	99	1.03	11	45.3	19.5	24.8	15.6	98.4
2016-08-19	2019-12-31	2019-12-31	0	0	1	47	I/II	3	0	2	0	1	0	0	0	399.5	0	1	1	159.712	1.39	1.39	222	1.13	13.3	37.2	11.6	87.8	64.3	90.5
2016-08-26	2017-03-15	2017-07-15	1	1	1	76	I/II	2	0	1	0	1	1	0	0	405.4	1	1	2.08696	104.348	2.4	1.15	120	1.14	13.4	42.5	23	13.3	18.2	114.5
2016-10-10	2017-01-10	2018-05-01	1	1	1	60	I/II	3	1	1	0	1	0	0	0	46.4	0	1	2.05495	36.2637	1.87	0.91	33	#NULL!	#NULL!	43.6	18.8	16.6	17.2	93.2
2016-10-20	2017-05-15	2017-05-15	1	1	2	37	I/II	4	0	1	0	1	0	0	0	85.65	0	0	1.43636	130.909	0.79	0.55	72	1.24	13.3	41.9	13	10	21.2	60.8
2016-11-08	2019-12-31	2019-12-31	0	0	1	50	I/II	4	0	1	0	1	0	0	0	1.92	0	1	2.96899	102.326	3.83	1.29	132	1.14	12.2	39.5	25.6	27.9	21.6	88.6
2016-12-12	2018-03-01	2018-05-05	1	1	1	65	III/IV	2	0	2	0	1	0	0	1	9.39	0	1	1.28571	69.5238	1.35	1.05	73	1.11	12.2	38.41	19.64	23	29	49
2016-12-19	2019-04-28	2019-04-28	1	0	1	51	I/II	3	0	1	0	1	1	0	1	24.67	0	1	1.63587	74.4565	3.01	1.84	137	1.06	12.4	44.7	24.1	17.5	25.4	84
2015-03-30	2019-12-31	2019-12-31	0	0	1	59	I/II	11	1	1	0	1	0	0	0	#NULL!	1	1	1.0625	143.75	1.7	1.6	230	0.78	9.2	35.2	10.7	63	49	86
2015-04-14	2015-05-26	2019-12-31	0	1	1	46	III/IV	5.5	1	1	0	1	1	0	0	2510	1	0	4.89308	171.698	7.78	1.59	273	0.96	#NULL!	31.69	14.2	62	29	79
2015-04-15	2019-12-31	2019-12-31	0	0	1	32	I/II	4.5	0	1	0	1	0	0	0	203	0	0	1.3	73.75	3.12	2.4	177	0.84	10	40.1	20	24	21	87
2015-04-28	2019-12-31	2019-12-31	0	0	1	64	I/II	4	0	1	0	1	1	0	0	75.19	0	0	4.94059	145.545	4.99	1.01	147	0.93	10.4	39.98	25.5	31	22	95
2015-04-28	2019-12-31	2019-12-31	0	0	1	62	I/II	3	1	1	0	1	0	0	0	3.89	0	1	1.11364	37.2727	2.45	2.2	82	0.93	10.4	38.61	27.4	23	26	78
2015-04-30	2015-06-12	2016-02-23	1	1	2	48	I/II	7	1	1	1	1	0	0	0	17238	1	1	1.18519	117.284	2.88	2.43	285	0.81	9.6	33.01	15	17	26	75
2015-05-13	2018-05-22	2019-12-31	0	1	1	67	I/II	3.2	0	2	0	1	0	0	0	9.54	0	1	1.66327	74.4898	3.26	1.96	146	0.95	10.6	35.82	17.4	80	43	79
2015-05-13	2017-12-06	2019-12-31	0	1	1	56	I/II	2.5	0	1	0	1	0	0	0	982.2	1	1	2.09434	93.7107	3.33	1.59	149	0.96	10.8	42.62	16.5	43	28	95
2015-05-18	2019-12-31	2019-12-31	0	0	1	33	I/II	5	1	1	0	0	0	0	0	#NULL!	1	1	1.77852	126.846	2.65	1.49	189	0.9	10.1	46.75	25.5	55	26	83
2015-05-19	2017-04-17	2019-12-31	0	1	1	51	I/II	1.5	0	1	0	1	0	0	1	2.77	0	1	1.13408	44.6927	2.03	1.79	80	0.88	10.5	42.29	12.4	31	18	88
2015-05-25	2019-12-31	2019-12-31	0	0	1	69	I/II	9.5	1	1	0	1	1	0	0	258.2	0	1	2.51163	81.3953	3.24	1.29	105	0.85	9.5	37.05	16.3	44	50	81
2015-05-28	2019-12-31	2019-12-31	0	0	1	60	I/II	5	1	1	0	0	0	0	0	3.77	0	1	0.91	104.464	2.03	2.24	234	0.91	10.2	44.01	14.6	23	24	88
2015-06-02	2018-11-15	2019-12-31	0	1	1	47	I/II	3	0	2	0	1	0	0	0	#NULL!	1	1	1.37037	97.5309	2.22	1.62	158	0.96	10.8	38.32	8.8	54	38	82
2015-06-04	2016-09-26	2017-11-03	1	1	1	51	I/II	2	0	1	0	1	1	1	0	91.11	0	1	1.37607	54.7009	3.22	2.34	128	0.88	9.9	35.7	13.3	90	63	81
2015-06-17	2019-12-31	2019-12-31	0	0	1	57	I/II	3.7	1	1	0	1	1	0	0	34.18	0	1	1.20115	50.5747	2.09	1.74	88	0.92	11	34.2	19	89	55	93
2015-06-22	2016-02-19	2019-12-31	0	1	1	64	I/II	4	0	1	0	1	0	0	0	#NULL!	1	1	2.0404	125.253	2.02	0.99	124	0.93	10.4	43.84	22.4	39	29	86
2015-06-24	2019-12-31	2019-12-31	0	0	1	44	I/II	4	1	1	0	1	1	0	0	80.8	0	1	6.44928	188.406	4.45	0.69	130	0.96	11.4	41.85	28.2	23	16	85
2015-07-08	2016-10-10	2016-10-10	1	1	2	59	I/II	2	0	1	0	1	0	0	0	388.6	0	1	0.735632	37.931	1.28	1.74	66	0.84	10	35.53	15.7	87	69	66
2015-07-15	2019-09-06	2019-12-31	0	1	1	57	III/IV	2	1	1	0	1	1	0	0	116.3	0	1	1.69697	80.303	4.48	2.64	212	0.87	9.7	44.11	19.4	24	18	87
2015-07-24	2015-09-11	2015-12-08	1	1	1	40	III/IV	12	0	1	0	0	1	0	0	#NULL!	1	1	5.53846	419.231	2.88	0.52	218	0.84	9.4	43.37	10.2	44	39	83
2015-07-28	2016-05-16	2019-12-31	0	1	1	48	I/II	5.5	1	1	0	1	1	0	0	24.23	0	1	0.941176	64.7059	2.56	2.72	176	0.82	9.7	42.89	10.3	35	25	91
2015-08-05	2016-11-02	2019-12-31	0	1	1	59	I/II	3.5	1	1	0	1	1	0	0	4.38	0	1	1.19626	92.9907	2.56	2.14	199	0.8	8.9	38.62	12.8	40	34	84
2015-08-14	2019-12-31	2019-12-31	0	0	1	48	I/II	4.5	1	1	0	0	1	0	0	7.31	0	0	2.80097	94.6602	5.77	2.06	195	0.76	8.4	42.87	34.3	42	29	79
2015-08-26	2016-08-22	2017-09-24	1	1	1	73	III/IV	8	1	1	0	0	0	0	0	4.77	0	1	1.46875	55.0781	3.76	2.56	141	0.97	10.9	40.78	28.5	35	33	81
2015-08-27	2019-12-31	2019-12-31	0	0	1	45	I/II	2	0	1	0	0	0	0	0	1.18	0	1	1.36948	78.3133	3.41	2.49	195	0.96	10.7	49.83	64.3	34	29	87
2015-09-28	2019-02-27	2019-07-15	1	1	1	38	I/II	1.2	0	2	0	1	1	0	0	39.23	0	1	2.14433	159.794	4.16	1.94	310	0.83	9.2	45.45	12.9	32	20	93
2015-10-26	2019-10-21	2019-12-31	0	1	1	72	III/IV	4	0	1	0	0	1	0	1	5.24	0	0	1.8722	55.2716	5.86	3.13	173	0.79	8.8	37.66	23.74	37	22	121
2015-10-27	2019-01-04	2019-12-31	0	1	1	49	I/II	4	1	1	0	1	0	0	0	8.55	0	1	2.66667	100	3.28	1.23	123	0.93	10.4	47.45	29.18	20	15	96
2015-10-27	2019-12-31	2019-12-31	0	0	1	69	I/II	3.5	0	1	0	1	0	0	0	3.24	0	0	2.23196	126.289	4.33	1.94	245	0.76	8.4	44.54	9.29	23	17	83
2015-10-30	2019-12-31	2019-12-31	0	0	2	66	III/IV	14	1	1	1	0	1	0	0	1210	1	1	1.84746	107.345	3.27	1.77	190	0.81	9	44.56	25.5	45	56	77
2015-11-04	2019-12-31	2019-12-31	0	0	1	52	III/IV	2	1	1	0	1	0	0	1	61.96	0	1	1.78571	78.022	3.25	1.82	142	0.93	10.4	46.47	15.7	59	24	93
2015-11-06	2019-06-03	2019-12-31	0	1	1	49	I/II	4	0	1	0	1	0	0	0	2.89	0	1	1.78261	61.3527	3.69	2.07	127	1	11.9	38.36	8.77	36	22	72
2015-11-06	2017-12-15	2017-12-15	1	1	1	58	I/II	3.5	1	1	0	1	0	0	0	12.33	0	1	1.91765	95.2941	1.63	0.85	81	0.86	10.2	34.89	44.89	167	174	84
2015-11-11	2018-03-07	2018-03-20	1	1	1	78	I/II	4	1	1	0	0	0	0	0	2.27	0	1	5.52308	344.615	3.59	0.65	224	0.92	10.2	46.2	22.97	25	19	65
2015-11-16	2016-04-27	2019-12-31	0	1	2	62	III/IV	3	0	1	0	0	0	0	0	687.1	1	1	1.61224	142.177	2.37	1.47	209	0.87	9.6	43.93	16.01	12	14	70
2015-11-17	2019-12-31	2019-12-31	0	0	2	45	III/IV	2	0	1	0	0	0	0	0	4.13	0	1	2.47407	105.185	3.34	1.35	142	1	11.1	45.47	19.2	39	24	65
2015-11-18	2017-03-22	2019-12-31	0	0	2	55	III/IV	4	0	1	0	1	1	0	1	530.3	1	1	1.31034	97.2414	1.9	1.45	141	1.05	13.9	41.29	16.83	43	28	54
2015-11-18	2019-12-31	2019-12-31	0	1	1	63	I/II	6	1	1	0	0	0	0	0	65.71	0	0	1.02155	115.086	2.37	2.32	267	0.9	10.7	40.06	23.08	27	23	82
2015-11-20	2016-09-24	2018-03-08	1	1	1	46	I/II	6	1	1	1	1	1	0	0	91.59	0	1	2.43411	86.0465	3.14	1.29	111	0.88	10.4	44.38	29.72	44	32	82
2015-11-23	2019-12-31	2019-12-31	0	0	2	64	I/II	2	0	1	1	1	0	0	0	1.1	0	1	1.535	135	3.07	2	270	0.73	8.6	41.17	7.85	18	15	77
2015-12-02	2019-09-09	2019-12-31	0	1	1	58	I/II	2	0	1	0	1	0	0	0	1.64	0	1	1.4466	63.4304	4.47	3.09	196	0.94	10.4	44.02	14.97	25	16	76
2015-12-07	2017-04-26	2019-12-31	0	1	1	50	III/IV	2.5	1	1	0	1	1	0	0	190.8	0	1	1.54167	41.6667	2.59	1.68	70	1.15	12.8	42.1	70.69	27	25	65
2015-12-07	2016-01-25	2016/2/1复查	1	1	1	53	III/IV	0.8	0	1	1	1	0	0	1	1210	1	1	1.97633	129.586	3.34	1.69	219	0.98	10.9	47.45	22.4	30	18	81
2015-12-08	2017-02-15	2017-06-15	1	1	2	60	III/IV	1.4	1	1	0	1	1	0	1	148.7	0	1	1.92	68.6667	2.88	1.5	103	0.89	9.9	37.08	20.96	34	28	63
2015-12-09	2016-05-05	2016-07-30	1	1	1	65	I/II	9	1	1	1	0	1	0	0	1210	1	1	18.4468	380.851	8.67	0.47	179	1	11.9	30.69	18.01	278	273	90
2015-12-14	2016-03-03	2016-08-29	1	1	1	34	III/IV	4	1	1	0	1	1	0	0	1210	1	1	1.53571	123.214	2.58	1.68	207	0.98	11.7	43.45	14.16	85	34	83
2015-12-15	2019-12-31	2019-12-31	0	0	1	72	I/II	3.5	0	1	0	1	0	0	0	41.34	0	1	2.04138	77.2414	2.96	1.45	112	0.82	9.7	45.02	22.1	22	18	89
2015-12-17	2016-03-29	2017-04-15	1	1	1	65	III/IV	4	0	2	0	0	0	0	0	8.29	0	1	1.99142	84.9785	4.64	2.33	198	0.97	10.8	40.99	18.3	54	36	67
2015-12-21	2019-12-31	2019-12-31	0	0	1	75	III/IV	7	0	1	0	1	0	0	1	5.82	0	0	1.39011	117.033	2.53	1.82	213	0.81	9.6	36.57	26.5	14	13	73
2015-12-22	2019-12-31	2019-12-31	0	0	1	63	III/IV	2	1	1	0	1	1	0	0	618.8	1	0	2.36898	95.1872	4.43	1.87	178	0.83	9.9	46.42	21.21	32	23	106
2015-12-23	2019-12-31	2019-12-31	0	0	2	58	III/IV	5.5	0	1	0	0	1	0	0	7.91	0	0	1.31719	76.9976	5.44	4.13	318	0.91	10.1	40.5	13.3	15	21	72
2015-12-30	2019-12-31	2019-12-31	0	0	1	42	III/IV	5	0	1	0	1	1	0	1	573.2	1	1	4.66355	183.178	4.99	1.07	196	0.97	10.8	47.6	22.07	32	20	76
2016-01-06	2016-12-30	2019-12-31	0	1	1	52	I/II	5.5	1	1	1	0	0	0	0	1.33	0	1	1.44534	54.251	3.57	2.47	134	0.81	8.9	40.6	18.2	18	18	79
2016-01-06	2019-12-31	2019-12-31	0	0	1	17	I/II	5	0	1	0	1	0	0	0	5.8	0	1	1.37696	77.4869	2.63	1.91	148	0.9	10	35.66	27.5	31	30	72
2016-01-07	2019-12-31	2019-12-31	0	0	1	60	I/II	6.5	1	1	0	1	0	0	0	4.21	0	1	1.71069	59.7484	2.72	1.59	95	1.04	11.6	39.72	27.62	50	31	87
2016-01-12	2019-12-31	2019-12-31	0	0	2	31	III/IV	3	0	1	0	1	0	0	1	10.49	0	1	1.42045	96.5909	3.75	2.64	255	0.88	9.7	44.49	13.77	25	19	59
2016-01-13	2016-08-15	2019-12-31	0	1	1	68	I/II	3	0	1	0	1	0	0	0	1.79	0	0	2.40566	124.528	2.55	1.06	132	0.9	10.7	39.3	26.39	13	16	76
2016-01-13	2019-12-31	2019-12-31	0	0	1	63	I/II	1.5	0	1	0	1	0	0	0	179.1	0	1	2.64151	126.415	1.4	0.53	67	0.9	10	42.57	17.22	31	27	80
2016-01-14	2019-12-31	2019-12-31	0	0	1	74	I/II	3	1	1	0	1	0	0	1	6.03	0	1	1.10331	52.4793	2.67	2.42	127	0.93	11	39.2	21.46	59	32	73
2016-01-18	2019-12-31	2019-12-31	0	0	1	58	III/IV	3	1	1	0	1	0	0	1	163.4	0	1	4.9557	114.557	7.83	1.58	181	1.01	11.2	42.91	26.7	27	24	70
2016-01-19	2019-12-31	2019-12-31	0	0	1	49	III/IV	5	0	1	0	1	0	0	0	5.58	0	1	2.30857	105.143	4.04	1.75	184	0.89	9.8	39.85	7.89	94	40	81
2016-01-22	2018-07-15	2019-12-31	0	1	1	65	I/II	4	1	1	0	1	0	0	0	2.5	0	1	1.44056	72.7273	2.06	1.43	104	0.93	11.1	41.1	15.11	29	27	97
2016-01-27	2019-12-31	2019-12-31	0	0	1	43	III/IV	6	1	1	0	0	1	0	0	1210	0	1	2.40541	150	3.56	1.48	222	0.9	10	38.4	13.56	21	31	84
2016-01-28	2018-03-15	2019-12-31	0	1	2	43	III/IV	3.2	0	1	1	1	0	0	1	4.05	0	1	1.19048	152.381	1.75	1.47	224	0.82	9	41.73	15.5	29	33	87
2016-01-29	2019-12-31	2019-12-31	0	0	1	64	III/IV	4	1	1	1	1	1	0	0	69.78	0	1	3.43636	170.909	3.78	1.1	188	1	11.1	43.06	19.2	19	25	89
2016-02-16	2016-09-15	2016-09-15	1	1	1	63	III/IV	3	1	2	0	1	0	0	0	127.7	0	1	2.15929	75.6637	4.88	2.26	171	0.87	9.6	36.17	23.1	26	26	78
2016-03-02	2017-06-01			1	1	65	I/II	6	1	2	1	0	0	0	0	15.4	0	1	2.10078	140.31	2.71	1.29	181	0.94	10.4	41.94	13.4	43	30	82
2016-03-04	2016-09-02	2017-01-20	1	1	1	57	III/IV	8.5	1	1	1	1	1	0	0	381.4	0	0	2.55238	95.2381	5.36	2.1	200	0.88	9.7	43.37	9.49	23	25	94
2016-03-07	2017-04-25	2017-08-15	1	1	2	40	III/IV	6	1	1	1	0	0	0	0	1210	1	1	3.42771	189.759	5.69	1.66	315	0.94	10.4	39.96	10.65	25	20	63
2016-03-10	2019-12-31	2019-12-31	0	0	2	64	III/IV	5	1	1	0	1	0	0	0	1210	1	1	1.19847	123.664	1.57	1.31	162	0.8	9.5	42.35	12.66	62	54	53
2016-03-11	2019-12-31	2019-12-31	0	0	1	66	I/II	2.5	0	2	0	1	0	0	0	3.96	0	1	1.35256	85.2564	2.11	1.56	133	0.96	11.4	42.62	9.7	28	21	100
2016-03-14	2019-03-01	2019-05-11	1	1	1	59	I/II	7.5	1	3	0	1	1	0	0	125.2	0	1	0.891892	74.9035	2.31	2.59	194	0.93	11.1	39.21	18.3	143	104	90
2016-03-15	2019-12-31	2019-12-31	0	0	1	75	I/II	16	1	1	0	1	1	0	0	1210	1	0	3.56364	237.273	3.92	1.1	261	0.9	10	39.01	15.47	79	68	113
2016-03-16	2019-12-31	2019-12-31	0	0	2	56	III/IV	6	1	1	0	1	1	0	0	33754	1	1	1.75294	79.4118	2.98	1.7	135	0.99	11	38.76	16.9	29	28	73
2016-03-28	2018-11-12	2018-11-12	1	1	1	51	I/II	1	1	2	0	1	0	0	1	3.98	0	1	1.67376	77.305	2.36	1.41	109	0.89	9.8	37.92	14.7	38	25	75
2016-03-31	2016/6/31	2016/6/31	1	1	1	53	III/IV	10.5	0	1	0	1	0	0	0	1210	1	1	2.96032	200.794	3.73	1.26	253	0.92	10.2	42.68	54	21	45	78
2016-03-31	2019-12-31	2019-12-31	0	0	1	40	I/II	3	0	1	0	1	0	0	1	5.05	0	1	1.13793	65.5172	2.64	2.32	152	0.95	10.5	46.51	36.21	33	26	71
2016-04-05	2018-05-01	2019-12-31	0	1	1	48	III/IV	3	1	1	0	1	0	0	0	8.4	0	1	1.56744	91.6279	3.37	2.15	197	0.94	10.4	41.84	11.2	48	32	71
2016-04-06	2019-03-25	2019-12-31	0	1	1	80	III/IV	5	1	1	0	1	0	0	0	4.86	0	0	2.77778	192.593	3	1.08	208	1	11	38.89	23.7	42	37	74
2016-04-08	2019-12-31	2019-12-31	0	0	2	56	III/IV	2	1	2	0	1	0	0	0	7431	1	1	1.3	68.75	2.08	1.6	110	1.02	11.2	35.11	24.6	40	28	67
2016-04-09	2019-12-31	2019-12-31	0	0	1	53	III/IV	12	1	1	0	1	1	0	0	14.39	0	1	1.42222	97.3333	3.2	2.25	219	0.91	10.1	39.03	10.6	28	27	75
2016-04-11	2019-12-31	2019-12-31	0	0	1	59	I/II	2.5	0	1	0	1	0	0	0	14.1	0	1	1.8877	102.674	3.53	1.87	192	0.88	9.8	44.96	26.83	71	39	76
2016-04-11	2018-11-15	2019-12-31	0	1	1	43	III/IV	2.5	1	2	0	1	0	0	1	3.53	0	1	0.623431	71.1297	1.49	2.39	170	0.9	10	47.76	16.6	45	22	77
2016-04-11	2019-12-31	2019-12-31	0	0	1	45	I/II	3	1	1	0	1	0	0	0	2.55	0	1	1.78673	106.635	3.77	2.11	225	0.78	8.7	44.25	20.96	28	18	88
2016-04-12	2019-07-02	2019-12-31	0	1	1	53	III/IV	4	1	1	0	0	0	0	0	5.55	0	0	1.98026	154.605	3.01	1.52	235	0.82	9.1	38.82	13.59	35	25	82
2016-04-13	2019-12-31	2019-12-31	0	0	1	50	I/II	3.2	0	1	0	1	0	0	0	2642	1	1	1.34434	66.5094	2.85	2.12	141	1.04	11.5	43.41	22.5	43	30	83
2016-04-18	2019-12-31	2019-12-31	0	0	1	56	I/II	4	0	1	0	1	0	0	0	18.92	0	1	3.27344	91.4062	4.19	1.28	117	0.98	10.9	40.63	25.3	35	32	65
2016-04-20	2018-05-15	2018-05-15	1	0	1	59	III/IV	4.5	0	1	0	1	1	0	0	4.65	0	1	1.85837	89.2704	4.33	2.33	208	0.97	10.8	39.6	28.37	107	48	67
2016-04-20	2019-12-31	2019-12-31	0	0	1	51	III/IV	5.5	0	2	1	1	0	0	0	8.85	0	1	2.07914	105.755	2.89	1.39	147	1.09	12.1	38.5	33.5	45	38	82
2016-04-25	2019-12-31	2019-12-31	0	0	1	65	III/IV	3.5	1	1	0	1	1	0	1	2.42	0	0	1.04094	116.959	1.78	1.71	200	0.98	10.9	38.83	14.45	24	75	82
2016-04-27	2019-12-31	2019-12-31	0	0	1	60	I/II	9	1	1	0	1	0	0	0	1210	1	1	2.14557	106.329	3.39	1.58	168	#NULL!	10.8	38.35	26.91	21	28	72
2016-04-29	2019-12-31	2019-12-31	0	0	1	71	I/II	3.5	1	1	0	0	0	0	0	3.34	0	1	2.10497	87.8453	3.81	1.81	159	0.86	9.6	39.33	26.9	21	16	78
2016-05-09	2019-12-31	2019-12-31	0	0	1	49	I/II	3	0	1	0	0	0	0	0	2.97	0	1	3.29775	112.36	5.87	1.78	200	0.8	8.9	43.24	17.95	30	19	70
2016-05-10	2019-12-31	2019-12-31	0	0	1	70	III/IV	12	1	1	1	1	1	0	0	#NULL!	0	0	22.1622	289.189	8.2	0.37	107	1.22	13.4	31.64	39.3	209	253	69
2016-05-11	2018-09-15	2019-12-31	0	1	1	65	III/IV	2.5	0	2	0	1	0	0	0	57.05	0	1	2.09016	108.197	2.55	1.22	132	0.96	10.7	43.38	17.3	129	25	76
2016-05-12	2016-11-15	2016-11-15	1	1	1	66	I/II	8	0	2	1	1	1	0	0	13.57	0	1	2.36937	123.423	2.63	1.11	137	0.91	10.1	39.28	23.91	52	30	72
2016-05-12	2017-05-15	2019-12-31	0	1	1	61	I/II	3	1	2	0	1	1	0	0	3.29	0	1	1.89032	96.129	2.93	1.55	149	0.87	9.7	44.56	20.26	23	20	92
2016-05-13	2019-12-31	2019-12-31	0	0	2	65	I/II	3.5	0	1	0	1	0	0	1	1210	1	1	1.37838	111.712	1.53	1.11	124	0.87	9.6	40	11.3	41	39	49
2016-05-16	2019-12-31	2019-12-31	0	0	1	61	III/IV	8	0	1	0	1	0	0	0	7.63	0	0	3.86719	119.531	4.95	1.28	153	0.98	10.9	40.76	27.62	33	39	69
2016-05-24	2019-12-31	2019-12-31	0	0	1	58	I/II	3.5	1	1	0	1	0	0	1	4.53	0	1	0.942966	92.7757	2.48	2.63	244	0.88	9.8	46.22	24.93	20	16	88
2016-05-31	2018-03-15	2019-12-31	0	1	1	50	III/IV	7	1	1	0	0	1	0	0	1210	1	1	3.24551	177.246	5.42	1.67	296	0.95	10.6	40.97	23	25	31	71
2016-05-31	2017-01-30	2017-01-30	1	1	1	67	I/II	5	0	1	1	1	0	0	0	7.98	0	1	0.92891	93.8389	1.96	2.11	198	0.96	10.7	42.73	21.43	21	23	85
2016-06-01	2017-10-15	2019-12-31	0	1	1	62	I/II	7	1	1	0	0	0	0	0	8.77	0	1	2.21739	102.174	3.06	1.38	141	0.87	9.7	39.46	25.15	69	36	83
2016-06-02	2017-06-15	2019-12-31	0	1	1	65	I/II	3	0	1	0	1	0	0	0	13.44	0	1	1.23913	131.884	1.71	1.38	182	0.91	10.1	36.82	31.63	28	24	75
2016-06-03	2017-09-15	2017-09-15	1	1	1	73	III/IV	4.5	1	1	0	1	0	0	0	1191	1	0	1.32164	102.339	2.26	1.71	175	0.87	9.6	42.35	16.8	19	20	77
2016-06-07	2019-12-31	2019-12-31	0	0	1	67	I/II	2.5	0	1	0	1	0	0	1	17.84	0	0	2.81818	93.9394	4.65	1.65	155	0.89	9.9	42.11	28.67	14	14	107
2016-06-13	2019-12-31	2019-12-31	0	0	1	35	III/IV	6	1	1	0	1	1	0	0	28.86	0	1	2.05882	60.4278	3.85	1.87	113	0.9	10	44.52	20.15	83	40	88
2016-06-13	2019-12-31	2019-12-31	0	0	1	41	I/II	3	1	1	0	1	0	0	0	4.63	0	1	12.2358	149.057	12.97	1.06	158	1.06	11.6	34.55	18.8	170	123	109
2016-06-16	2019-01-15	2019-01-15	1	0	2	42	III/IV	2.8	1	1	1	1	1	0	1	1210	1	1	2.39286	135.714	2.68	1.12	152	0.85	9.4	39.96	12.1	39	35	63
2016-06-21	2019-12-31	2019-12-31	0	0	1	63	III/IV	3	0	1	0	1	1	1	0	1183	1	0	1.64356	88.6139	3.32	2.02	179	0.82	9.1	41.09	23.1	20	18	64
2016-06-28	2018-10-19	2019-12-31	0	1	1	65	I/II	2	0	1	0	1	0	0	1	10.82	0	1	2.0407	62.2093	3.51	1.72	107	0.99	11	44.63	22.7	17	14	79
2016-06-29	2019-12-31	2019-12-31	0	0	1	83	I/II	7	1	1	0	0	0	0	0	5.7	0	0	4.39048	154.286	4.61	1.05	162	0.82	9.1	38.68	26	23	24	83
2016-07-01	2016-10-15	2017-06-15	1	1	1	37	III/IV	6	1	1	0	0	1	0	0	1210	1	1	2.92857	207.143	4.1	1.4	290	0.88	9.8	45.94	18.4	27	41	83
2016-07-04	2017-09-15	2019-12-31	0	1	1	59	III/IV	3	1	2	1	1	1	0	1	9.48	0	1	1.81579	111.579	3.45	1.9	212	1.01	11.2	44.3	12.19	51	30	83
2016-07-06	2019-12-31	2019-12-31	0	0	1	59	I/II	1.2	0	1	0	1	0	0	1	242.8	0	1	1.23846	60.7692	1.61	1.3	79	1.05	11.7	43.76	27.2	46	37	88
2016-07-06	2019-12-31	2019-12-31	0	0	2	65	I/II	3.5	1	1	0	1	0	0	1	0.79	0	1	1.64103	126.923	1.28	0.78	99	1	11.1	39.23	25.1	22	24	76
2016-07-08	2019-12-31	2019-12-31	0	0	1	64	I/II	3.5	1	1	1	1	1	0	0	#NULL!	0	1	2.02484	68.323	3.26	1.61	110	#NULL!	#NULL!	37.47	23.85	26	28	89
2016-07-11	2019-07-22	2019-12-31	0	1	1	34	I/II	2.5	0	1	0	1	1	0	0	27.5	0	1	1.30841	122.897	2.8	2.14	263	0.88	9.7	36.82	11.46	47	19	92
2016-07-13	2019-09-10	2019-09-10	1	0	2	58	III/IV	3	0	1	0	1	0	0	0	1666	1	1	0.980769	49.5192	2.04	2.08	103	0.95	10.4	42.1	22.8	38	31	64
2016-07-14	2019-12-31	2019-12-31	1	0	1	56	I/II	2	0	1	0	1	0	0	1	4.73	0	1	3.04196	120.979	4.35	1.43	173	0.86	9.5	41.19	17.4	75	42	68
2016-07-15	2019-02-01	2019-12-31	0	1	2	60	III/IV	2	1	1	1	1	1	0	0	43.03	0	0	1.69565	72.1739	1.95	1.15	83	1.02	11.2	39.88	23.1	48	48	64
2016-07-15	2019-12-31	2019-12-31	0	0	1	76	I/II	6	1	1	0	0	1	0	1	3.64	0	0	2.10294	109.804	4.29	2.04	224	0.85	9.3	42.07	25.7	29	21	83
2016-07-18	2018-10-15	2018-10-15	1	1	1	37	III/IV	2.4	0	1	0	1	1	0	1	7.46	0	1	1.56716	70.8955	2.1	1.34	95	0.88	9.7	26.15	12.94	52	39	145
2016-07-20	2017-02-15	2019-12-31	0	1	1	48	I/II	4	1	1	0	1	0	0	0	5.82	0	1	1.416	73.6	3.54	2.5	184	1.02	11.2	41.33	27.36	40	27	67
2016-07-21	2019-12-31	2019-12-31	0	0	1	67	I/II	7	1	1	0	0	0	0	0	2.68	0	1	2.64045	101.124	4.7	1.78	180	0.98	10.8	39.68	21.86	65	38	68
2016-07-21	2019-12-31	2019-12-31	0	0	1	48	I/II	3.2	1	1	0	1	0	0	0	9.03	0	1	0.95	60	1.52	1.6	96	1.23	13.5	35.76	31.71	57	37	76
2016-07-22	2019-12-31	2019-04-15	1	1	1	40	III/IV	10	1	1	1	1	1	0	0	1015	1	1	1.72314	147.521	4.17	2.42	357	0.97	10.7	37.6	14.23	124	40	76
2016-07-22	2016-09-22	2019-02-15	1	0	1	67	III/IV	5	1	1	0	1	1	0	0	145.5	0	1	1.53896	44.8052	2.37	1.54	69	1.03	11.3	38.81	29.9	40	42	90
2016-07-22	2019-12-31	2019-12-31	0	0	1	55	I/II	2.2	0	1	0	1	0	0	0	1210	1	1	1.47849	106.452	2.75	1.86	198	1.01	11.1	39.65	14.5	45	35	57
2016-07-26	2019-12-31	2019-12-31	0	0	1	66	I/II	1	0	1	0	1	0	0	1	76.07	0	1	9.55963	99.0826	10.42	1.09	108	0.96	10.6	30.22	43.2	110	92	71
2016-07-28	2019-08-06	2019-12-31	0	1	1	56	III/IV	12	0	1	0	1	0	0	0	14701	1	1	2.23288	125.114	4.89	2.19	274	1.15	12.6	36.61	20.5	43	48	26
2016-08-05	2019-07-25	2019-12-31	0	1	1	79	III/IV	3.5	1	1	0	1	1	0	1	103.9	0	1	1.5471	75.3623	4.27	2.76	208	0.92	10.1	43.04	10.83	20	17	67
2016-08-08	2019-12-31	2019-12-31	0	0	1	51	I/II	2	0	1	0	1	0	0	1	551.5	1	0	2.61307	65.8291	5.2	1.99	131	1.08	11.9	44.82	26.72	25	18	71
2016-08-10	2019-12-31	2019-12-31	0	0	1	66	I/II	1.5	0	1	0	1	0	0	0	14.57	0	1	0.837061	41.5335	2.62	3.13	130	1.04	11.4	37.5	25.9	31	29	80
2016-08-18	2019-12-31	2019-12-31	0	0	1	60	I/II	3	0	1	0	1	0	0	0	5.09	0	1	1.96581	105.128	2.3	1.17	123	1.17	12.9	32.95	13.2	69	53	72
2016-08-19	2019-12-31	2019-12-31	0	0	1	52	I/II	3.3	0	1	0	0	0	0	1	4.71	0	1	1.39306	112.717	2.41	1.73	195	0.96	10.6	39.33	25.6	28	19	79
2016-08-24	2019-03-06	2019-12-31	0	1	1	68	I/II	2	0	1	0	0	0	0	1	2.74	0	0	2.29242	87.7256	6.35	2.77	243	0.86	9.5	42.71	22.4	21	17	90
2016-08-26	2019-12-31	2019-12-31	0	0	1	65	I/II	5.5	1	1	0	0	0	0	1	3.48	0	0	2.69355	196.774	3.34	1.24	244	1.02	11.2	47.79	23.27	23	27	86
2016-08-31	2019-12-31	2019-12-31	0	0	1	66	I/II	9	1	1	0	1	0	0	0	2165	1	0	1.26316	92.1053	2.4	1.9	175	0.92	10.1	44.79	21.16	43	36	60
2016-09-01	2019-12-31	2019-12-31	0	0	1	57	I/II	3.5	0	1	0	1	0	0	0	1210	1	1	3.11111	106.944	4.48	1.44	154	1.04	11.4	43.09	15.1	73	37	92
2016-09-14	2016-12-15	2019-06-15	1	1	1	55	I/II	7	0	1	0	1	1	0	0	#NULL!	1	1	1.248	51.2	3.12	2.5	128	1.13	11.3	46.11	22.44	79	58	82
2016-09-14	2017-03-15	2019-12-31	0	1	1	58	I/II	3.5	0	1	0	1	0	0	0	4.93	0	1	2.38393	132.143	2.67	1.12	148	0.98	10.8	40.13	13.58	59	36	71
2016-09-21	2019-12-31	2019-12-31	0	1	1	65	III/IV	7	1	1	1	1	1	1	0	56.86	0	1	2.18692	100	2.34	1.07	107	0.97	10.8	35.92	27.18	67	66	68
2016-09-21	2016-11-20			0	1	55	III/IV	2.5	1	2	0	1	0	0	0	104.4	0	1	1.39752	54.0373	2.25	1.61	87	0.96	10.6	38.38	17.9	155	80	64
2016-09-26	2019-12-31	2019-12-31	0	0	1	73	I/II	1	1	1	0	1	0	0	1	3.98	0	1	5	253.623	3.45	0.69	175	1.02	11.2	43.67	15.22	10	16	75
2016-09-29	2019-12-31	2019-12-31	0	0	1	61	I/II	4.5	1	1	0	1	0	0	0	9.99	0	1	1.75148	67.4556	2.96	1.69	114	1.06	11.6	44.73	29.67	88	60	58
2016-09-30	2018-01-15	2018-04-30	1	1	1	65	I/II	6	1	2	0	1	0	0	1	4.38	0	1	1.86275	98.0392	2.85	1.53	150	0.97	10.7	38.35	9.99	20	19	50
2016-10-08	2019-12-31	2019-12-31	0	1	1	47	III/IV	3	1	1	0	1	1	0	1	377.1	0	1	1.45185	125.185	1.96	1.35	169	0.99	11	42.18	20.74	34	22	53
2016-10-08	2019-12-31	2019-12-31	0	0	2	49	I/II	3	1	1	0	0	0	0	1	#NULL!	0	1	1.09571	76.2376	3.32	3.03	231	0.99	11	41.66	13.3	11	18	36
2016-10-08	2019-08-15		0	0	1	64	III/IV	2.6	1	1	0	0	0	0	0	2.95	0	1	1.00791	100.395	2.55	2.53	254	0.96	10.7	37.65	12.4	47	35	54
2016-10-10	2019-12-31	2019-12-31	0	0	1	54	III/IV	2.5	1	1	0	1	0	0	1	5.7	0	1	2.85981	131.776	3.06	1.07	141	0.91	10.1	41.78	19.61	13	17	66
2016-10-12	2019-12-31	2019-12-31	0	0	1	63	III/IV	3.5	1	1	0	0	1	0	0	126.9	0	1	1.80435	97.8261	3.32	1.84	180	0.92	10.1	41.3	14.49	25	24	50
2016-10-14	2018-12-15	2019-12-31	0	1	1	37	III/IV	7	1	1	0	0	0	0	1	21.25	0	1	2.54762	198.81	2.14	0.84	167	1.05	11.5	38.57	11.16	22	24	51
2016-10-17	2019-12-31	2019-12-31	0	0	2	65	III/IV	9.5	1	1	0	1	0	0	0	#NULL!	0	1	1.79581	91.0995	3.43	1.91	174	0.95	10.5	40.7	14.42	38	54	40
2016-10-20	2019-12-31	2019-12-31	0	0	1	57	I/II	6	1	1	0	0	0	0	0	5.36	0	1	2.58911	110.396	5.23	2.02	223	0.94	10.4	44.54	24.28	29	29	52
2016-10-24	2019-12-31	2019-12-31	0	0	1	47	III/IV	2	0	1	0	1	1	0	1	24.29	0	1	1.73373	76.3314	2.93	1.69	129	#NULL!	#NULL!	49.61	26.7	122	64	43
2016-10-27	2019-12-31	2019-12-31	0	0	1	63	III/IV	3	0	1	0	1	0	0	0	48.11	0	1	2.21374	116.794	2.9	1.31	153	0.94	10.4	41.87	22.16	41	28	49
2016-10-31	2019-12-31	2019-12-31	0	0	1	53	III/IV	2.8	1	1	0	1	0	0	1	3.9	0	1	0.822464	57.2464	2.27	2.76	158	1.07	11.9	41.57	18.11	39	40	51
2016-11-01	2017-05-15	2017-10-31	1	1	1	49	I/II	6	0	2	1	1	1	0	0	821.5	1	1	1.01163	73.2558	2.61	2.58	189	0.95	10.5	38.15	10.52	30	21	52
2016-11-02	2016-12-15	2016-12-15	1	1	1	60	III/IV	13	0	1	0	0	1	0	0	#NULL!	1	1	3.632	152	4.54	1.25	190	0.89	9.8	37.1	12.59	18	30	58
2016-11-08	2019-12-31	2019-12-31	0	0	1	60	III/IV	2.5	0	1	0	1	1	0	0	202.3	0	1	1.53333	95.8974	2.99	1.95	187	0.83	9.1	46.96	10.84	19	26	43
2016-11-10	2019-12-31	2019-12-31	0	0	2	52	III/IV	2	0	1	0	1	1	0	1	1007	1	1	0.808955	82.0896	2.71	3.35	275	1.01	11.1	41	17.07	16	19	47
2016-11-15	2019-12-31	2019-12-31	0	1	1	58	III/IV	3	1	1	1	1	1	0	1	10.8	0	1	1.06061	83.8384	2.1	1.98	166	1.01	11.2	40.33	19.73	95	79	58
2016-11-15	2017-01-15	2017-02-15	1	0	1	43	I/II	2	0	1	1	1	0	0	0	5.74	0	1	1.70103	45.3608	3.3	1.94	88	0.94	10.3	42.18	22.87	70	37	69
2016-11-23	2018-03-15	2018-12-05	1	1	1	42	I/II	3.5	0	1	0	1	1	0	0	13.36	0	1	5.98077	80.7692	3.11	0.52	42	1.13	12.4	43.17	44.88	24	33	55
2016-12-01	2019-12-31	2019-12-31	0	0	1	70	III/IV	2	1	1	0	1	0	0	0	17.35	0	1	1.64848	112.727	2.72	1.65	186	0.95	10.4	42.77	18.95	24	29	59
2016-12-02	2017-01-01	2017-01-01	1	1	1	62	III/IV	6	1	1	0	1	1	0	0	#NULL!	1	1	2.61818	119.091	2.88	1.1	131	1.05	11.6	48.55	26.93	49	81	62
2016-12-07	2017-07-17	2019-12-31	0	1	1	46	III/IV	4.5	1	1	0	1	1	0	0	#NULL!	1	1	2.3986	130.07	3.43	1.43	186	1.02	11.2	40.4	12.23	41	34	49
2016-12-08	2019-12-31	2019-12-31	0	0	2	39	I/II	4.2	1	1	0	0	1	0	0	425.2	1	1	1.22899	80	4.24	3.45	276	0.92	10.1	40.06	9.71	28	24	48
2016-12-12	2018-12-01	2019-12-31	0	1	1	56	I/II	3.5	0	2	0	1	0	0	1	354.1	0	1	13.5152	219.697	8.92	0.66	145	1	11	23	67.81	277	78	54
2016-12-15	2019-12-31	2019-12-31	0	0	1	56	III/IV	8	0	1	0	1	1	0	1	8.22	0	1	4.26744	173.256	3.67	0.86	149	1.02	11.2	45.14	25.01	75	63	61
2016-12-16	2019-12-31	2019-12-31	0	0	1	59	I/II	2	1	1	0	1	1	0	1	181.8	0	1	0.84153	46.4481	3.08	3.66	170	1.15	12.7	39.46	17.38	95	57	55
2016-12-17	2018-04-01	2018-10-10	1	1	1	74	I/II	7	1	2	0	0	1	0	0	1210	1	1	3.27607	106.135	5.34	1.63	173	1.04	11.4	27.9	12.9	147	119	45
2016-12-19	2019-12-31	2019-12-31	0	1	1	69	I/II	4	1	2	0	1	1	1	0	38.47	0	1	1.95775	134.507	2.78	1.42	191	0.94	10.3	38.4	71.13	99	99	55
2016-12-19	2018-03-01	2018-11-11	1	0	1	67	I/II	2.2	0	1	0	1	0	0	1	200.9	0	1	1.80132	65.5629	2.72	1.51	99	0.99	10.9	42.93	13.22	28	24	44
2016-12-20	2019-12-31	2019-12-31	0	0	1	64	I/II	0.1	0	1	0	1	0	0	1	6.75	0	0	2.9021	143.357	4.15	1.43	205	0.93	10.2	41.16	19.92	14	16	56
2016-12-21	2019-12-31	2019-12-31	0	0	2	42	I/II	4	0	1	0	0	0	0	0	452.8	1	1	2.07299	202.92	2.84	1.37	278	0.84	9.2	44.1	15.58	25	27	51
2016-12-21	2019-12-31	2019-12-31	0	0	1	54	I/II	3.5	0	3	0	1	0	0	0	1.38	0	1	1.32961	82.1229	2.38	1.79	147	0.95	10.5	39.25	11.62	62	37	58
2016-12-27	2019-12-31	2019-12-31	0	0	1	43	III/IV	2	1	1	0	1	1	0	0	2.17	0	1	1.80198	124.752	1.82	1.01	126	0.87	9.5	46.18	11.12	33	32	57
2016-12-27	2019-12-31	2019-12-31	0	0	1	74	III/IV	5.5	1	1	0	1	1	0	1	2.23	0	0	1.97706	79.3578	4.31	2.18	173	0.89	9.8	42.21	20.41	17	23	67
2017-01-06	2019-12-31	2019-12-31	0	1	1	46	III/IV	4.2	1	1	0	0	1	0	1	439.4	1	1	0.610577	86.0577	1.27	2.08	179	1.11	12.2	42.81	7.66	37	27	57
2017-01-06	2019-12-31	2019-12-31	0	0	2	79	I/II	3	0	1	0	0	0	0	1	122	0	0	1.28571	78.5714	3.96	3.08	242	0.9	9.9	46.91	13.99	17	20	76
2017-01-06	2019-10-08	2019-12-31	0	0	2	55	I/II	2.5	1	1	0	1	0	0	1	2.98	0	1	1.24806	82.1705	1.61	1.29	106	0.94	1030	44.86	19.85	43	32	51
2017-01-09	2019-12-31	2019-12-31	0	0	1	59	I/II	1.5	0	1	0	1	0	0	1	2.39	0	1	0.822878	63.0996	2.23	2.71	171	0.94	10.3	38.1	8.95	33	25	41
2017-01-10	2019-12-31	2019-12-31	0	0	2	70	I/II	#NULL!	#NULL!	#NULL!	#NULL!	0	0	0	1	117.6	0	1	0.857143	108.036	1.92	2.24	242	90.8	11.3	41.3	8.56	19	19	71
2017-01-11	2019-12-31	2019-12-31	0	1	1	74	III/IV	2	0	1	0	1	1	1	1	1.99	0	1	0.805147	54.4118	2.19	2.72	148	0.88	9.6	40.65	11.05	30	24	51
2017-01-11	2017-06-30	2018-07-15	1	0	1	49	I/II	2.5	0	1	0	1	0	0	0	21.63	0	1	0.911243	52.6627	1.54	1.69	89	1.07	11.8	45.69	17.97	26	27	67
2017-01-16	2017-05-17	2019-12-31	0	1	1	56	I/II	1.2	1	3	0	0	1	0	1	25.41	0	1	2.14943	110.345	3.74	1.74	192	0.89	9.8	48.06	10.29	26	22	52
2017-01-18	2019-12-31	2019-12-31	0	0	1	54	I/II	2.5	0	1	0	1	0	0	1	22.91	0	1	1.72515	69.5906	2.95	1.71	119	0.95	10.6	44.56	12.62	40	33	69
2017-01-19	2018-03-21	2019-12-31	0	1	1	68	I/II	4	0	1	0	1	0	0	0	5.11	0	1	1.59006	81.9876	2.56	1.61	132	0.89	9.8	40.53	10.52	46	42	50
2017-01-23	2019-12-31	2019-12-31	0	0	1	65	I/II	2.5	1	1	0	1	1	0	1	52.62	0	1	2.11565	64.6259	3.11	1.47	95	1.15	12.7	39.94	20.99	44	35	68
2017-02-06	2019-12-31	2019-12-31	0	0	2	67	III/IV	10	1	1	1	1	1	0	1	#NULL!	1	1	1.45562	144.97	2.46	1.69	245	0.78	8.6	43.33	21.95	26	38	38
2017-02-06	2019-12-31	2019-12-31	0	0	2	45	I/II	5	1	1	0	0	0	0	1	298.5	0	1	1.02825	158.757	1.82	1.77	281	0.87	9.6	37.1	13.76	31	31	46
2017-02-10	2017-05-15	2017-08-15	1	1	1	67	I/II	5.5	0	1	1	1	1	0	0	790.1	1	1	4.7193	38.5965	2.69	0.57	22	0.99	10.9	47.96	22.08	46	47	48
2017-02-15	2017-08-04	2019-07-13	1	1	1	56	III/IV	2.5	1	1	0	1	1	0	1	62.31	0	1	1.05405	38.9189	1.95	1.85	72	0.78	8.5	47.44	25.93	42	28	57
2017-02-25	2019-12-31	2019-12-31	0	1	1	57	III/IV	3.5	1	1	0	1	1	0	1	32.42	0	1	2.78632	109.402	3.26	1.17	128	1.1	12.3	37.1	23	31	55	#NULL!
2017-02-25	2019-11-08	2019-12-31	0	0	1	55	I/II	2	0	1	0	1	0	0	1	21.81	0	1	1.92857	60.7143	3.24	1.68	102	1.09	12	42.54	24.27	122	78	55
2017-03-02	2019-12-31	2019-12-31	0	0	1	68	III/IV	3.3	1	1	0	0	1	0	1	1157	0	1	1.70395	119.079	2.59	1.52	181	0.96	10.5	43.55	22.88	18	25	54
2017-03-03	2019-12-31	2019-12-31	0	0	1	42	I/II	2.5	0	1	0	1	1	0	0	4.11	0	1	2.61719	83.5938	3.35	1.28	107	0.92	10.1	44.96	14.55	22	23	70
2017-03-07	2017-04-19	2020-03-14	0	1	1	64	I/II	6	0	1	0	1	0	0	0	1.89	0	1	2.72993	129.927	3.74	1.37	178	0.94	10.4	41.67	13.57	17	16	61
2017-03-08	2019-12-31	2019-12-31	0	0	2	74	III/IV	5	0	1	1	0	1	0	0	1052	1	0	1.03361	58.4034	2.46	2.38	139	0.87	9.5	44.86	23.97	14	24	51
2017-03-09	2017-07-18	2020-03-03	0	1	1	52	I/II	5	0	1	0	0	0	0	1	3.92	0	1	1.55274	110.127	3.68	2.37	261	0.93	10.2	41.02	7.63	29	21	53
2017-03-13	2019-12-30	2019-12-30	0	0	1	53	III/IV	3	1	1	0	1	1	0	1	250.8	0	1	2.48246	158.772	2.83	1.14	181	0.87	9.5	47.54	16.1	28	21	50
2017-03-19	2019-10-31	2020-02-28	0	1	1	64	I/II	1.5	0	1	0	0	0	0	1	292.4	0	1	2.14379	126.144	3.28	1.53	193	0.97	10.7	44.36	14.08	19	21	53
2017-03-19	2019-12-31	2020-02-28	0	0	1	45	I/II	1.5	1	1	0	0	0	0	1	#NULL!	#NULL!	1	1.05098	74.902	2.68	2.55	191	0.99	10.9	45.47	8.24	100	57	62
2017-03-21	2017-10-24	2020-02-28	0	1	1	36	I/II	3.5	1	1	0	1	1	0	1	417.5	1	1	1.89494	73.1518	4.87	2.57	188	1.13	12.5	43.28	17.25	41	25	#NULL!
2017-03-28	2019-12-31	2020-02-28	0	0	2	56	I/II	6	0	1	0	0	0	0	0	7.85	0	1	2.01709	152.991	2.36	1.17	179	1.04	11.5	33.29	10.05	22	26	40
2017-04-01	2017-06-06	2018-10-10	1	1	1	63	III/IV	7	1	1	0	0	1	0	#NULL!	414	0	1	2.64634	195.732	4.34	1.64	321	0.92	10.11	42.74	13.1	16	25	42
2017-04-05	2020-02-28	2019-12-31	0	0	1	60	I/II	2	1	1	0	1	1	0	0	23.1	0	1	1.0339	78.8136	1.22	1.18	93	0.99	11	42.58	15	51	47	73
2017-04-07	2017-09-20	2020-02-28	0	1	1	48	I/II	8	0	1	0	0	0	0	0	#NULL!	0	#NULL!	1.23196	118.041	2.39	1.94	229	0.89	9.7	41	12.46	55	40	56
2017-04-11	2019-12-31	2020-02-28	0	0	2	63	I/II	6.5	0	1	0	0	0	0	1	5.28	0	1	0.960396	122.772	1.94	2.02	248	0.96	10.5	38.54	9.71	69	64	35
2017-04-12	2019-12-31	2020-02-28	0	0	1	65	III/IV	2.5	1	1	0	1	1	0	0	4.62	0	1	1.80645	108.871	2.24	1.24	135	0.88	9.6	46.67	14.86	36	30	46
2017-04-12	2020-02-28	2019-12-31	0	0	1	57	I/II	0.5	1	1	0	1	0	0	1	6.42	0	1	1.875	77.9412	2.55	1.36	106	0.96	10.5	42	11.48	51	46	61
2017-04-13	2017-07-14	2019-12-31	0	1	1	44	III/IV	10	1	1	0	1	1	0	0	#NULL!	1	1	3.93919	187.838	5.83	1.48	278	1.02	11.2	37.15	14.31	75	162	54
2017-04-17	2019-12-31	2020-02-28	0	0	1	58	I/II	2.8	1	1	0	0	0	0	1	6.02	0	0	1.61413	132.609	2.97	1.84	244	0.95	10.4	48.81	16.98	24	30	76
2017-04-20	2018-02-02	2020-02-28	0	1	1	61	I/II	4.7	0	2	0	1	0	0	0	11.58	0	1	1.94332	74.4939	4.8	2.47	184	0.94	10.3	36.14	12.11	48	44	56
2017-04-21	2019-12-31	2020-02-28	0	0	2	48	III/IV	2.5	1	1	0	1	1	0	1	#NULL!	1	1	6.06122	112.245	2.97	0.49	55	1.16	12.8	39.56	20	21	20	38
2017-04-21	2020-02-28	2019-12-31	0	0	2	60	III/IV	1	1	1	0	0	0	0	0	166.3	0	0	2.08791	96.7033	1.9	0.91	88	0.95	10.4	43.11	19.19	34	23	48
2017-04-26	2017-08-16	2020-02-28	0	1	1	65	III/IV	5.5	1	1	1	1	0	0	1	#NULL!	1	1	2.22892	62.6506	1.85	0.83	52	1	11	41.7	23.62	24	39	98
2017-04-27	2019-12-31	2020-02-28	0	0	2	56	I/II	4	1	1	0	0	0	0	0	5.6	0	1	1.2963	83.0688	2.45	1.89	157	1.04	11.5	41.8	12.64	19	14	50
2017-05-03	2020-02-28	2019-12-31	0	0	1	57	I/II	2.5	1	1	0	1	1	0	1	8.03	0	1	3.92248	79.845	5.06	1.29	103	1.02	11.3	32.16	23.5	105	97	51
2017-05-04	2017-05-31	2018-01-26	1	1	1	73	I/II	4	1	1	1	0	0	0	0	#NULL!	0	0	1.40647	103.237	3.91	2.78	287	1.06	11.7	26.61	15.6	211	324	58
2017-05-05	2018-10-19	2018-10-19	1	0	1	47	I/II	5.6	1	1	0	1	0	0	0	14.99	0	1	2.39516	100.806	2.97	1.24	125	1.02	11.2	36.77	24.35	212	70	44
2017-05-08	2019-04-10	2019-12-31	0	1	1	62	III/IV	2.5	0	1	0	1	1	0	0	7.51	0	1	2.14074	88.8889	2.89	1.35	120	0.98	10.8	48.48	23.65	27	32	44
2017-05-08	2017-12-12	2019-12-31	1	1	2	62	I/II	12.5	1	1	0	0	1	0	0	4.34	0	1	3.59551	226.966	3.2	0.89	202	0.92	10.1	37.39	16.01	15	66	25
2017-05-09	2020-02-28	2019-12-31	0	0	1	42	I/II	2.5	0	1	0	1	1	0	1	331.8	0	1	2.59434	124.528	2.75	1.06	132	1.06	11.7	43.08	22.09	47	37	60
2017-05-11	2017-07-19			1	1	61	III/IV	8.5	0	1	0	1	0	0	0	#NULL!	0	1	2.28148	78.5185	3.08	1.35	106	1	11	#NULL!	#NULL!	#NULL!	#NULL!	47
2017-05-12	2020-02-17	2020-02-17	0	0	1	50	I/II	2.5	0	1	0	0	1	0	0	4.15	0	1	1.69231	73.3032	3.74	2.21	162	0.96	10.5	49.79	20.75	16	15	55
2017-05-12	2020-01-21	2020-01-21	0	0	2	57	I/II	2.5	0	1	0	1	1	0	1	913	1	1	11.358	138.272	9.2	0.81	112	1.18	13	36.56	28.71	155	168	43
2017-05-12	2020-02-27	2020-02-27	0	0	1	61	III/IV	5	0	1	0	1	1	0	#NULL!	179.3	0	0	1.66016	78.125	4.25	2.56	200	0.88	9.7	46.17	17.47	17	20	63
2017-05-14	2020-02-27	2020-02-27	0	0	1	35	I/II	3.2	0	1	0	0	1	#NULL!	1	1.7	0	1	2.19463	161.745	3.27	1.49	241	0.87	9.5	48.68	15.76	24	19	67
2017-05-16	2017-07-27	2017-08-04	1	1	1	66	III/IV	8	1	1	0	1	1	1	0	1210	1	1	9.99213	141.732	12.69	1.27	180	79	13.2	29.74	24.8	24	300	50
2017-05-18	2018-11-05	2020-02-27	0	1	1	54	I/II	3	1	1	0	1	0	0	1	3.84	0	1	3.58228	68.3544	2.83	0.79	54	1.01	11.11	45.13	34	35	31	43
2017-05-20	2019-12-31	2020-02-27	0	0	1	54	III/IV	3.5	0	1	0	0	0	0	1	#NULL!	1	1	2.4142	92.8994	4.08	1.69	157	0.92	10.11	41.98	15.96	36	32	58
2017-05-23	2019-12-31	2019-01-21	1	0	1	54	I/II	3.5	1	1	0	1	0	0	0	35.59	0	1	14.9103	173.077	11.63	0.78	135	1.12	12.3	41.35	57.52	68	69	46
2017-05-31	2019-12-31	2020-02-27	0	0	1	51	I/II	3	0	1	0	0	0	0	1	3.73	0	1	1.28481	137.342	2.03	1.58	217	1.04	11.4	45.46	14.8	54	34	50
2017-06-01	2017-06-26	2018-04-15	1	1	1	60	I/II	10	1	1	0	1	1	0	0	1210	1	1	10.4156	283.117	8.02	0.77	218	0.87	9.6	33.89	17.54	221	249	58
2017-06-01	2018-11-15	2020-02-27	0	1	1	64	I/II	2	0	1	0	1	1	0	0	732.6	1	1	2.93506	68.8312	2.26	0.77	53	1.19	13.3	40.53	58.18	15	20	62
2017-06-06	2019-12-31	2020-02-27	0	0	2	60	I/II	3.5	0	1	0	0	0	#NULL!	1	2.06	0	1	1.24658	83.105	2.73	2.19	182	0.96	10.6	39.17	17.73	82	63	31
2017-06-07	2019-06-15	2020-02-27	0	1	1	67	I/II	2.5	0	2	0	1	0	0	1	943.8	1	1	4.58772	167.544	5.23	1.14	191	0.96	10.6	36.96	9.82	20	23	58
2017-06-13	2020-01-15	2020-02-27	0	1	2	63	I/II	2.5	1	1	#NULL!	0	1	0	1	0.9	0	1	0.95122	66.8293	1.95	2.05	137	0.91	10	44.66	13.04	12	18	34
2017-06-14	2018-04-25	2018-04-25		0	1	56	I/II	7	1	1	0	1	0	0	0	#NULL!	1	1	1	108.901	1.91	1.91	208	1	11	39.71	9.19	20	17	56
2017-06-20	2019-12-31	2020-02-27	0	0	1	55	I/II	3.5	0	1	0	1	0	0	1	3.47	0	1	1.07391	70	2.47	2.3	161	0.98	10.8	38.2	10.77	46	34	61
2017-06-21	2017-12-10	2018-08-24	1	1	1	66	III/IV	5.5	0	1	0	0	1	0	1	2.8	0	1	1.36321	85.3774	2.89	2.12	181	1.02	11.2	41.13	28.11	9	15	64
2017-06-22	2019-03-10	2020-02-27	0	1	1	65	I/II	2	0	1	0	1	0	0	1	3.45	0	1	1.64242	121.818	2.71	1.65	201	0.91	10	45.76	19.05	16	22	71
2017-06-23	2019-12-31	2020-02-27	0	1	1	44	I/II	3.3	1	2	0	1	1	0	1	1210	1	1	23.3721	169.767	10.05	0.43	73	1.11	12.2	38.47	21.1	423	339	40
2017-06-23	2017-07-23	2019-04-11	1	0	1	52	I/II	3	0	1	0	1	0	0	1	5.84	0	1	1.71053	153.289	2.6	1.52	233	0.96	10.6	39.12	11.11	81	47	40
2017-06-27	2020-02-27	2020-02-27	0	0	1	63	III/IV	5	0	1	1	0	1	0	0	#NULL!	0	1	1.5708	64.6018	3.55	2.26	146	0.9	9.9	45.93	23.39	19	18	58
2017-06-30	2019-12-31	2020-02-27	0	0	2	62	I/II	3	1	1	0	1	0	0	1	#NULL!	0	1	10.6471	165.686	10.86	1.02	169	1	11	35.08	28.25	128	144	46
2017-07-03	2019-12-31	2020-02-27	0	0	2	55	III/IV	4	0	1	0	0	1	0	1	#NULL!	1	1	3	90.3846	1.56	0.52	47	1.06	11.6	43.65	15.49	37	29	40
2017-07-03	2020-02-27	2020-02-27	0	0	1	54	I/II	4.5	0	1	0	0	0	0	1	6.12	0	1	1.9932	125.17	2.93	1.47	184	0.98	10.8	43.52	19	51	31	64
2017-07-04	2019-06-16	2020-02-27	0	1	1	61	III/IV	2.3	0	1	0	0	1	0	1	195.2	0	1	1.40805	71.8391	2.45	1.74	125	0.95	10.5	38.01	21.14	66	45	99
2017-07-05	2019-09-04	2019-12-16	1	1	2	73	I/II	5.8	0	1	0	1	1	0	0	#NULL!	1	1	1.24569	75	2.89	2.32	174	0.97	10.8	39.9	21.97	61	60	38
2017-07-05	2018-01-10	2019-06-21	1	1	1	56	I/II	2.5	0	1	0	1	0	0	1	31.62	0	0	2.61538	49.0385	2.72	1.04	51	1.32	14.5	36.31	44.45	39	43	58
2017-07-10	2019-04-23			1	1	67	III/IV	9	0	1	0	0	0	0	0	8.54	0	0	1.9708	129.927	2.7	1.37	178	0.96	10.6	37.95	15.33	20	20	53
2017-07-12	2019-12-31	2020-02-27	0	0	1	56	I/II	9	0	2	0	0	0	0	0	3.98	0	1	0.732057	53.5885	1.53	2.09	112	1.01	11.1	39.64	18.31	158	78	42
2017-07-12	2019-12-31	2020-02-27	0	0	1	68	III/IV	3.5	1	1	0	1	0	0	1	9.98	0	1	2.30818	100	3.67	1.59	159	0.95	10.5	41.62	17.41	14	23	56
2017-07-13	2020-02-27	2020-02-27	0	0	2	69	I/II	4	0	1	0	0	1	0	0	415.7	0	1	1.43046	56.9536	2.16	1.51	86	1.07	11.8	42.27	20.07	31	43	50
2017-07-13	2017-11-15	2020-02-27	0	1	1	76	III/IV	2	0	1	0	0	1	0	1	32.43	0	0	2.84091	86.3636	3.75	1.32	114	0.91	10	40.13	21.73	29	26	79
2017-07-14	2017-11-02	不详		1	2	71	III/IV	4.5	1	1	0	0	1	0	1	#NULL!	1	0	1.77987	45.283	2.83	1.59	72	0.8	8.8	43.41	34.06	41	32	39
2017-07-17	2018-08-01	2019-02-01	1	0	1	53	III/IV	2.4	0	1	0	1	1	0	1	744.3	0	1	10.2796	188.172	9.56	0.93	175	1.07	11.8	31.34	24.78	48	43	55
2017-07-17	2020-02-20	2020-02-20	0	1	1	67	I/II	3.2	0	3	0	1	0	0	1	49.33	0	1	0.822857	42.8571	1.44	1.75	75	1.08	11.9	31.46	14.59	81	75	64
2017-07-18	2017-08-18	2020-02-15	0	1	1	61	I/II	2.4	1	1	0	1	1	0	1	2.28	0	1	1.62914	84.106	2.46	1.51	127	0.95	10.5	45.28	5.97	17	16	62
2017-07-19	2019-12-31	2020-01-17	0	0	2	68	I/II	3	0	1	0	0	0	0	1	#NULL!	0	1	20.027	240.541	7.41	0.37	89	1.17	12.8	30.26	33.8	100	170	37
2017-07-21	2019-01-14	2020-02-04	0	1	1	50	I/II	2	0	1	0	1	0	0	1	206.4	0	1	8.0087	128.696	9.21	1.15	148	1.02	11.2	43.36	19.86	29	27	59
2017-07-25	2019-12-31	2020-02-27	0	0	1	72	I/II	4	0	1	0	0	0	0	0	17.89	0	1	0.703422	53.9924	1.85	2.63	142	0.96	10.6	38.7	23.31	86	85	44
2017-07-26	2018-03-29	2018-06-04	1	1	1	43	III/IV	3.6	0	1	1	1	1	0	0	1210	1	1	23.6136	318.182	10.39	0.44	140	1.14	2.5	36.57	26.54	240	200	42
2017-08-01	2019-12-31	2020-02-27	0	0	1	59	I/II	8	0	1	0	0	0	0	1	1.62	0	1	2.45745	78.7234	2.31	0.94	74	1.05	11.5	44.16	27.31	41	37	59
2017-08-02	2019-12-31	2020-02-20	0	0	1	52	I/II	1.7	1	1	0	1	0	0	1	34.68	0	1	19.5278	112.5	14.06	0.72	81	1.03	11.3	37.31	19.51	164	165	44
2017-08-02	2019-12-31	2020-01-16	0	0	1	66	III/IV	2	1	1	0	1	0	0	0	5.87	0	1	4.24786	60.6838	9.94	2.34	142	1.05	11.6	39.55	40.16	562	388	64
2017-08-02	2019-11-18	2019-11-18	0	0	1	47	I/II	1.5	0	1	0	1	0	0	1	1217	1	1	5.71818	30	6.29	1.1	33	1.38	15.2	29.9	37.66	228	369	57
2017-08-07	2018-11-01	2019-11-14	0	1	1	63	I/II	5.5	0	1	0	1	0	0	1	2.15	0	1	6.95745	58.5106	6.54	0.94	55	1.07	11.8	37.4	40.04	160	65	43
2017-08-09	2019-12-31	2020-01-14	0	1	1	78	I/II	3.8	1	1	1	0	1	0	1	2.48	0	0	18.3636	188.636	8.08	0.44	83	1.2	13.2	25.46	18.39	86	108	53
2017-08-09	2019-10-31	2019-10-31	0	0	1	53	I/II	4	1	1	1	1	0	0	1	0.98	0	1	2.13534	100.752	2.84	1.33	134	1.04	11.5	41.25	28.28	21	18	40
2017-08-09	2019-08-20	2019-12-16	0	0	1	72	III/IV	6	0	1	0	0	0	0	1	1.16	0	0	1.33146	101.124	2.37	1.78	180	1.03	11.3	37.97	11.34	14	20	54
2017-08-11	2018-04-10	2019-12-30	0	1	1	70	III/IV	4.7	0	1	1	1	0	0	0	7.08	0	1	2.35915	87.3239	3.35	1.42	124	1.07	11.8	41.65	23.44	62	44	69
2017-08-11	2019-11-07	2019-11-07	0	0	1	56	III/IV	3.1	1	1	1	1	0	0	1	#NULL!	1	1	1.25207	101.24	3.03	2.42	245	0.92	10.1	41.45	19.12	25	36	69
2017-08-15	2019-12-31	2020-02-20	0	0	1	70	III/IV	7	1	1	0	1	0	0	1	#NULL!	1	0	3.1165	116.505	3.21	1.03	120	1.02	11.2	38.69	17.73	38	32	40
2017-08-16	2019-12-31	2020-02-24	0	0	1	71	I/II	6.2	0	1	0	0	0	0	0	1.62	0	0	2.54918	138.525	3.11	1.22	169	0.9	9.9	35.34	12.23	11	14	59
2017-08-17	2017-11-02	2018-03-17	1	1	1	54	III/IV	5.5	0	1	0	1	1	0	0	312.8	0	1	5.12162	148.649	3.79	0.74	110	1.05	11.6	31.95	27.86	210	259	100
2017-08-23	2018-05-03	2018-09-01	1	1	1	60	I/II	3.5	1	1	0	1	0	0	0	156.1	0	1	2.04027	59.7315	3.04	1.49	89	1.06	11.7	41.95	14.73	53	39	49
2017-08-23	2019-12-31	2020-02-27	0	0	1	61	I/II	3.6	0	1	0	1	0	0	1	2.7	0	1	1.29293	67.1717	2.56	1.98	133	0.95	10.5	40.58	33.49	34	29	39
2017-08-28	2018-08-20	2020-02-27	0	1	1	55	I/II	2.5	0	1	0	0	0	0	1	2.19	0	1	2.07619	90.7937	6.54	3.15	286	1	11	45.06	13.19	17	19	43
2017-09-01	2017-12-05	2019-03-01	1	1	1	62	III/IV	9	0	1	0	1	1	0	1	3.47	0	1	3.81982	118.919	4.24	1.11	132	1	11	41.81	21.85	28	48	49
2017-09-01	2017-12-20	2020-01-16	0	1	1	66	I/II	4	1	1	1	1	1	0	1	581.1	1	1	1.17007	56.4626	1.72	1.47	83	0.99	10.9	39.64	13.34	47	40	44
2017-09-05	2020-02-27	2020-02-27	0	0	2	65	III/IV	3	0	1	0	1	1	0	1	#NULL!	1	1	1.48503	69.4611	2.48	1.67	116	1.04	11.4	39.43	28.19	38	36	34
2017-09-06	2017-11-04	2017-12-20	1	1	1	55	I/II	2.5	0	2	0	1	1	0	1	166.5	0	1	2.59406	138.614	2.62	1.01	140	1.13	12.5	38.16	10.73	21	21	56
2017-09-06	2017-12-06	2018-05-01	1	1	2	44	III/IV	6	0	1	0	1	0	0	1	2.64	0	1	3.46491	160.526	3.95	1.14	183	1.06	11.8	45.64	22.47	26	44	42
2017-09-08	2019-09-06	2020-01-02	0	1	2	61	III/IV	8.5	1	1	1	0	1	0	1	182.3	0	1	2.59091	144.697	3.42	1.32	191	0.97	10.7	41.84	18.25	27	29	51
2017-09-13	2018-01-11	2020-01-20	0	1	1	51	III/IV	9	1	2	1	0	1	0	0	#NULL!	1	1	2.20673	162.019	4.59	2.08	337	0.87	9.6	43.76	10.17	33	40	60
2017-09-15	2019-12-24	2019-12-24	0	1	1	68	III/IV	10	1	1	0	0	1	0	0	1.09	0	1	3.3697	169.697	5.56	1.65	280	1.26	13.9	34.45	29.75	18	62	48
2017-09-15	2019-03-04	2020-03-04	0	0	2	59	III/IV	6	0	1	0	0	0	0	0	#NULL!	1	0	2.57664	151.095	3.53	1.37	207	1.04	11.4	45.52	30.5	36	65	40
2017-09-19	2018-01-20		考虑死亡	1	1	62	III/IV	9	0	1	0	0	0	0	0	198.4	0	0	1.70588	117.647	2.32	1.36	160	0.99	10.9	37.42	17.4	20	25	32
2017-09-20	2018-05-04	2020-02-05	0	1	2	63	III/IV	2.5	0	1	0	1	1	0	0	305.5	0	1	0.787611	63.7168	1.78	2.26	144	0.94	10.3	40.04	12.93	32	39	31
2017-09-20	2018-11-29	2020-03-14	0	1	1	62	I/II	2.8	0	1	0	0	0	0	0	1.45	0	1	1.46857	135.429	2.57	1.75	237	1	11	42.81	18.08	25	19	66
2017-09-25	2018-01-15	2019-07-22	0	1	1	68	III/IV	5.5	0	1	1	1	1	0	1	#NULL!	1	1	2.46753	225.974	1.9	0.77	174	0.99	10.9	38.36	22.54	53	42	86
2017-09-27	2019-05-27	2019-05-27	0	0	1	54	I/II	2.6	0	1	0	1	0	0	1	3.89	0	1	2.29444	72.2222	4.13	1.8	130	0.97	10.7	48.35	20.73	32	30	61
2017-09-28	2019-12-31	2020-03-04	0	0	1	60	I/II	1.5	0	1	0	0	0	0	0	6.11	0	1	1.31737	89.8204	2.2	1.67	150	0.98	10.8	37.45	19.8	77	62	47
2017-09-30	2019-12-31	2020-03-14	0	0	1	#NULL!	I/II	3	0	1	0	0	0	0	0	7.39	0	1	0.717514	61.8644	2.54	3.54	219	0.92	10.1	40.71	10.32	46	43	64
2017-10-02	2019-07-17	2020-01-16	0	1	1	52	I/II	2.3	0	1	0	0	0	0	0	#NULL!	0	1	7.81982	154.955	8.68	1.11	172	1	11.1	32.31	20.65	211	101	55
2017-10-08	2020-02-24	2020-02-24	0	0	1	66	III/IV	3	1	1	1	1	1	0	1	4.17	0	1	2.10667	94.6667	3.16	1.5	142	0.81	9	36.77	19.16	45	47	81
2017-10-09	2017-11-29	2020-01-03	0	1	1	65	III/IV	2.2	1	1	0	1	1	0	1	16.14	0	1	0.554945	39.011	1.01	1.82	71	0.96	105	39.26	12.87	68	65	#NULL!
2017-10-13	2019-03-22	2019-03-22	0	0	1	62	III/IV	9.5	1	1	1	1	0	0	0	#NULL!	1	0	1.72065	70.4453	4.25	2.47	174	1.02	11.3	42.74	59.65	31	30	59
2017-10-14	2018-02-04	2018-04-10	0	1	1	59	III/IV	9.5	1	1	1	1	1	0	1	#NULL!	0	#NULL!	1.78295	110.078	4.6	2.58	284	0.93	10.2	36.39	9.36	38	34	48
2017-10-16	2019-12-31	2020-03-14	0	0	1	64	I/II	1	0	2	0	1	0	0	1	2.65	0	1	1.65766	103.604	1.84	1.11	115	1.01	11.1	46.37	32.87	21	23	50
2017-10-17	2019-11-28	2020-01-10	0	1	1	60	I/II	1.7	0	1	0	1	0	0	1	#NULL!	0	1	0.689567	57.2519	2.71	3.93	225	1.04	11.5	34.69	19.61	75	82	58
2017-10-18	2017-11-28	2019-02-07	1	1	1	67	III/IV	9	1	2	1	0	1	0	0	840.7	1	0	3.8805	242.138	6.17	1.59	385	0.96	10.5	38.54	18.22	13	26	55
2017-10-18	2018-04-23	2019-04-22	1	1	1	47	III/IV	3	0	1	0	1	1	0	0	15.8	0	1	2.73585	48.1132	2.9	1.06	51	1.08	11.9	45.65	21.26	69	46	20
2017-10-19	2018-03-28	2019-04-30	1	1	2	36	I/II	16.1	0	1	0	0	1	0	0	#NULL!	0	1	15.7	366.667	9.42	0.6	220	1.26	13.9	35.82	19.57	201	219	31
2017-10-20	2019-10-15	2019-10-15	0	0	1	50	I/II	6.5	1	1	0	0	1	0	1	790.8	0	0	1.99371	117.61	3.17	1.59	187	0.98	10.8	41.05	26.33	15	18	70
2017-10-23	2020-03-04	2020-03-04	0	0	1	65	I/II	4.4	0	1	0	0	1	0	1	#NULL!	1	1	2.02804	100.935	2.17	1.07	108	1.07	11.8	42.74	31.34	15	26	51
2017-10-25	2018-07-10	2019-11-05	0	1	1	61	I/II	7.5	0	1	1	0	0	0	1	4.27	0	1	2.43085	94.6809	4.57	1.88	178	1	11	45.32	7.37	23	34	68
2017-10-31	2019-12-31	2020-02-26	0	0	1	50	I/II	5	1	1	0	0	0	0	1	5.15	0	1	1.33526	80.3468	2.31	1.73	139	0.98	10.8	39.24	14.8	30	19	55
2017-11-01	2020-01-23	2020-01-23	0	0	1	49	I/II	2.5	1	1	0	0	1	0	0	3.36	0	1	2.12644	63.2184	1.85	0.87	55	1.05	11.6	45.75	28	32	26	44
2017-11-08	2019-12-31	2020-02-20	0	0	1	69	I/II	2	0	1	0	1	0	0	1	5.18	0	0	2.81818	125.455	3.1	1.1	138	0.97	10.7	47.48	35.04	87	58	68
2017-11-10	2017-12-27	2020-02-20	0	1	1	50	III/IV	6	1	1	0	1	1	0	0	3.29	0	1	2.884	99.2	7.21	2.5	248	0.92	10.1	49.57	14.24	62	46	59
2017-11-10	2019-05-06	2020-02-10	0	1	1	53	I/II	7.5	1	1	0	0	0	0	1	34906	1	1	0.674312	11.4679	1.47	2.18	25	0.86	9.4	48.85	6.19	32	28	62
2017-11-15	2019-12-17	2019-12-17	0	0	1	62	III/IV	2.5	0	1	0	0	0	0	0	387.1	0	1	1.89116	97.9592	2.78	1.47	144	1	11	44.88	12.14	31	31	66
2017-11-16	2019-12-31	2020-03-05	0	0	1	62	I/II	3	0	1	0	0	0	0	0	13.63	0	1	0.680498	62.2407	1.64	2.41	150	0.95	10.4	47.29	19.95	41	37	48
2017-11-21	2019-12-31	2019-12-21	0	0	2	61	III/IV	2.5	0	1	0	0	0	0	1	#NULL!	0	1	8.14706	726.471	2.77	0.34	247	#NULL!	#NULL!	46.59	17.69	14	21	59
2017-11-23	2019-03-14	2019-08-14	0	1	1	58	III/IV	4	1	1	1	0	1	0	0	100.6	0	0	1.47826	11.9324	3.06	2.07	24.7	0.88	9.7	47.22	17.97	16	27	72
2017-11-29	2018-01-26	2018-03-12	0	1	1	52	III/IV	3	0	1	0	1	0	0	0	38.68	0	1	1.82353	75	2.48	1.36	102	1.03	11.3	42.17	25.24	48	37	59
2017-12-07	2020-03-02	2020-03-02	0	0	1	#NULL!	I/II	3.5	1	1	1	0	1	0	1	11.65	0	0	2.17647	178.431	2.22	1.02	182	0.89	9.8	42.53	14.99	16	27	66
2017-12-08	2019-12-31	2020-02-02	0	0	1	68	I/II	3.5	0	1	0	1	1	0	1	6.04	0	1	8.14706	194.118	2.77	0.34	66	0.98	10.8	31.88	31.06	149	184	76
2017-12-08	2019-10-02	2019-10-02	0	0	2	62	I/II	1.4	0	1	0	0	0	0	1	6.19	0	1	4.45	150	3.56	0.8	120	0.86	9.4	45.99	18.29	35	32	47
2017-12-20	2018-09-10	2020-03-02	0	1	1	#NULL!	I/II	4	1	1	1	1	0	0	0	158	0	1	7.61728	309.877	6.17	0.81	251	1	11	31.63	14.42	818	885	46
2017-12-27	2018-01-30	2018-01-30	0	0	1	52	III/IV	4	0	1	0	1	1	0	0	44.73	0	0	1.64407	50.8475	2.91	1.77	90	0.92	10.2	39.3	11.3	16.2	12.5	101.9
2017-12-27	2020-08-25	2020-08-25	0	0	1	56	I/II	4	0	1	0	0	0	0	0	2.99	0	0	1.56934	75.5474	4.3	2.74	207	0.93	10.2	40.6	10.07	23	21	54
2017-12-28	2018-07-05	2019-03-24	1	1	1	31	I/II	3	0	1	0	0	1	0	0	8.28	0	1	0.980296	88.67	1.99	2.03	180	1	11.1	41.07	18.4	49	36	63
2018-01-02	2019-01-08	2020-05-28	0	1	1	60	I/II	1.9	0	1	0	1	0	0	0	5	0	1	1.17757	91.5888	2.52	2.14	196	0.91	10	47.35	10.18	57	35	48
2018-01-08	2018-03-20		待查	1	1	57	III/IV	7.5	1	2	1	0	1	0	1	2.75	0	1	3.63351	169.11	6.94	1.91	323	1.05	11.6	36.44	11.61	26	18	49
2018-01-08	2018-04-11	2018-08-21		1	1	63	III/IV	9	0	1	0	1	0	0	1	577.6	1	1	4.2971	210.87	5.93	1.38	291	1.1	12.1	35.92	11.46	47	36	53
2018-01-10	2018-03-09	2018-10-21		1	2	74	III/IV	16	0	1	1	0	1	0	0	5018	1	1	3.15702	117.355	3.82	1.21	142	0.99	10.9	32.34	25.44	17	27	32
2018-01-12	2018-04-23	2018-08-30	0	1	1	44	III/IV	4.5	0	1	1	1	1	0	0	7134	1	1	4.53448	118.966	2.63	0.58	69	0.89	9.8	47.42	17.7	109	47	77
2018-01-12	2018-02-02	2018-02-02	0	0	1	59	III/IV	5	1	1	0	1	1	0	1	1161	1	1	1.96875	66.9643	4.41	2.24	150	1.17	12.9	32.42	20.37	191	143	74
2018-01-15	2019-12-31	2020-07-11	0	0	1	63	I/II	4	0	1	0	0	0	0	0	5.52	0	1	0.300781	96.0938	0.77	2.56	246	1.07	11.8	36.49	19.16	51	49	56
2018-01-15	2019-12-31	2020-08-03	0	0	1	56	I/II	1.4	0	1	0	1	0	0	1	24.38	0	1	1.12963	45.0617	3.66	3.24	146	0.95	10.5	39.84	25.33	207	121	47
2018-01-15	2018-02-22			0	1	62	I/II	0.3	0	1	0	1	0	0	1	1.8	0	1	1.45312	82.8125	1.86	1.28	106	0.91	10	40.7	12.55	44	46	49
2018-01-15	2019-06-25	2019-06-25	0	0	2	54	I/II	2.8	#NULL!	1	0	0	0	0	1	3.91	0	1	1.1269	81.7259	2.22	1.97	161	0.86	9.5	44.84	18.41	21	21	43
2018-01-17	2018-03-27	2018-07-28	0	1	1	66	III/IV	5	0	1	0	1	1	0	1	2555	1	1	1.18631	63.1179	3.12	2.63	166	1.07	11.8	43.01	27.61	29	23	62
2018-01-19	2018-04-09	2019-08-12	0	1	1	37	III/IV	16	1	1	0	0	1	1	1	5.57	0	1	4.36496	172.993	5.98	1.37	237	1.04	11.4	40.88	18.69	16	43	41
2018-01-22	2019-03-06	2020-09-09	0	1	1	63	I/II	1.6	0	1	1	0	0	0	0	6.67	0	1	1.00844	56.1181	2.39	2.37	133	0.95	10.4	40.68	12.91	37	22	50
2018-01-24	2018-02-27			1	1	78	III/IV	4	1	2	0	0	1	0	1	282.9	0	0	2.70992	194.656	3.55	1.31	255	0.95	10.5	43.33	32.02	13	17	99
2018-01-24	2019-03-11	2020-08-20	0	0	1	62	I/II	2	0	1	0	1	0	0	1	3.31	0	1	3.38095	112.698	2.13	0.63	71	0.95	10.5	44.62	8.51	30	25	54
2018-01-30	2019-03-04	2020-09-10		1	2	69	III/IV	2.5	0	1	0	1	0	0	1	17.86	0	1	0.464789	61.0329	0.99	2.13	130	0.91	10	41.34	8.51	27	39	43
2018-02-02	2018-12-14	2020-09-03	0	1	1	53	I/II	3	0	1	0	0	1	0	0	12.95	0	1	1.63975	93.1677	2.64	1.61	150	0.91	10	45.56	15.38	41	30	56
2018-02-02	2019-03-15	2020-07-20	0	1	1	70	I/II	6.5	0	1	0	1	0	0	1	3.6	0	1	11.5161	83.871	3.57	0.31	26	1.65	18.2	29.31	26.13	273	49	62
2018-02-05	2018-06-21	2018-06-29	0	1	1	69	I/II	1.2	1	1	0	1	1	0	1	#NULL!	1	1	1.85987	64.9682	2.92	1.57	102	1.07	13.7	43.55	38.21	22	31	80
2018-02-05	2018-05-30	2019-12-06	0	1	1	69	I/II	11	0	1	0	1	0	0	0	1.83	0	1	3.35484	272.043	3.12	0.93	253	1.06	11.7	42.37	19.41	14	26	60
2018-02-06	2020-08-25	2020-09-11	0	1	2	41	I/II	12	1	1	0	0	1	0	0	#NULL!	1	0	0.969112	195.367	2.51	2.59	506	0.95	10.9	47	13.89	110	72	57
2018-02-07	2019-09-27	2020-09-11	0	1	1	66	I/II	2	0	3	0	1	0	0	0	934.2	1	1	2.51724	135.345	2.92	1.16	157	0.92	10.1	42.99	6.34	58	53	64
2018-02-23	2019-05-07	2019-05-07	0	0	2	62	III/IV	10	1	1	0	1	1	0	0	5719	1	0	3.17526	117.526	3.08	0.97	114	0.94	105	48.47	21.8	39	42	35
2018-02-24	2018-04-02	2019-09-19	0	1	1	56	III/IV	4.5	1	1	0	1	1	0	1	372.9	0	1	2.36429	139.286	3.31	1.4	195	0.95	10.4	42.61	7.36	16	23	76
2018-03-02	2018-03-28			0	1	47	III/IV	6	1	1	0	0	1	0	0	1967	1	1	3.72067	200	6.66	1.79	358	0.88	9.7	45.71	18.59	50	49	57
2018-03-05	2019-01-30	2019-06-12	0	1	1	63	III/IV	3	0	1	0	1	1	0	0	216.8	0	1	2.28326	52.3605	5.32	2.33	122	0.9	9.9	41.48	19.33	51	45	52
2018-03-06	2020-08-30	2020-08-30	0	0	1	63	III/IV	2.5	0	1	0	0	1	0	1	2.43	0	1	1.5625	104.464	1.75	1.12	117	0.88	9.7	47.85	26.39	20	18	66
2018-03-07	2018-04-10	2018-08-17	1	1	2	65	I/II	13	0	1	0	0	1	0	0	4.9	0	1	4.91503	165.359	7.52	1.53	253	1	11	41.42	15.22	97	170	44
2018-03-07	2018-06-25	2020-01-13		1	1	60	III/IV	4.5	1	1	1	1	1	0	1	371.2	0	1	1.09186	36.2205	4.16	3.81	138	0.99	10.9	41.12	31.19	398	165	68
2018-03-10	2018-06-21	2018-06-21		1	1	65	III/IV	5	1	1	0	1	1	0	0	#NULL!	0	1	2.85	107.222	5.13	1.8	193	0.98	10.8	45.9	20.75	12	19	51
2018-03-13	2018-08-05	2020-04-15	0	1	1	51	I/II	4.5	1	1	0	0	1	0	1	3.73	0	1	1.31102	134.252	3.33	2.54	341	0.79	8.6	43.44	10.44	16	28	63
2018-03-19	2019-12-31	2020-04-25	0	0	1	47	I/II	2.7	0	1	0	0	0	0	1	1.65	0	0	1.29082	106.122	2.53	1.96	208	0.9	9.9	42.03	11.47	32	22	62
2018-03-20	2019-12-31	2020-03-09	0	0	1	73	III/IV	0.5	0	1	0	0	0	0	1	3.11	0	1	4.18841	81.1594	5.78	1.38	112	0.99	10.9	48.34	19.8	23	20	57
2018-03-21	2019-01-15	2020-03-13	0	1	2	55	III/IV	7.5	1	1	0	1	1	0	1	328.8	0	1	0.819923	77.3946	2.14	2.61	202	0.89	9.7	43.59	20.67	29	43	50
2018-03-23	2019-01-21	2019-01-21	0	0	1	79	III/IV	7.5	1	2	0	1	1	0	1	603.6	1	1	2.17347	52.0408	4.26	1.96	102	0.96	10.6	36.65	27.91	33	49	69
2018-03-23	2018-12-27	2018-12-27	0	0	1	62	I/II	2.5	0	1	0	0	0	0	1	2.3	0	1	2.78151	120.168	3.31	1.19	143	1.04	11.5	47.21	18.89	39	35	68
2018-04-03	2018-07-17	2018-07-17	0	1	1	53	III/IV	3	1	1	0	0	1	0	0	84345	1	1	0.705882	52.9412	1.8	2.55	135	0.95	10.4	43.6	22.6	60	39	54
2018-04-07	2018-06-19	2019-10-26	0	1	1	70	III/IV	4	1	1	0	1	1	0	0	8.53	0	1	2.86806	104.861	4.13	1.44	151	1.02	11.2	40.96	8.61	13	20	73
2018-04-11	2019-12-31	2020-09-15	0	0	1	36	III/IV	1	0	1	0	0	0	0	1	166.5	0	1	2.17021	148.936	2.04	0.94	140	0.98	10.8	46.22	38.61	16	18	67
2018-04-13	2019-11-30	2019-11-30	0	0	2	56	I/II	1.5	0	1	0	1	0	0	1	5.02	0	1	1.27841	110.227	2.25	1.76	194	0.87	9.5	46.1	18.62	29	25	57
2018-04-16	2020-07-09	2020-07-09	0	0	1	63	I/II	5	0	1	0	1	1	0	0	165.2	0	1	4.98095	103.81	5.23	1.05	109	1.02	11.2	46.2	41.52	72	32	62
2018-04-16	2020-06-04	2020-09-11		1	1	70	III/IV	2.5	1	1	0	1	1	0	1	3409	1	1	1.57965	63.2743	3.57	2.26	143	1.03	11.3	43.28	36.69	50	41	78
2018-04-16	2018-09-04	2018-09-04	0	0	1	43	III/IV	8	1	1	0	0	1	0	0	11776	1	1	5.50459	168.807	6	1.09	184	1.03	11.3	50.84	17.53	21	37	45
2018-04-18	2020-07-25	2020-07-25	0	0	1	62	I/II	3	0	1	0	1	1	0	1	10.27	0	0	2.86893	123.301	5.91	2.06	254	1.2	13.3	44.75	17.71	47	26	57
2018-04-19	2019-12-31	2020-07-17	0	0	1	55	I/II	6.5	0	1	0	0	1	0	0	142.1	0	1	1.70619	105.67	3.31	1.94	205	0.96	10.5	46.58	19.08	22	24	56
2018-04-19	2020-09-22	2020-09-22	0	0	1	51	I/II	8	0	1	0	0	0	0	0	8.37	0	1	2.07143	115.934	3.77	1.82	211	0.97	10.7	39.64	22.99	45	57	69
2018-04-25	2020-09-22	2020-09-22	0	0	1	45	III/IV	12	1	1	0	0	1	0	0	#NULL!	0	1	2.5283	83.0189	4.02	1.59	132	1.01	11.1	41.79	22.76	76	83	62
2018-04-27	2019-12-31	2020-09-17	0	1	1	64	III/IV	3.5	1	1	0	0	1	0	0	156.6	0	1	2	147.191	1.78	0.89	131	0.91	10	47.94	11.16	7	27	67
2018-04-27	2018-12-10	2020-06-01		1	2	49	III/IV	5.5	1	2	0	1	1	0	0	15448	1	1	2.42424	165.909	3.2	1.32	219	0.94	10.3	43.76	22.15	27	30	43
2018-04-27	2018-09-28	2019-10-08	0	0	1	55	I/II	1.5	0	2	0	1	0	0	1	96.76	0	1	0.90228	43.3225	2.77	3.07	133	0.95	10.4	46.06	19.8	53	42	79
2018-05-04	2019-06-04	2020-09-01	0	0	1	60	I/II	14	1	1	0	0	1	0	0	182943	1	0	1.18584	105.31	2.68	2.26	238	1.04	11.4	45.77	20.99	26	83	79
2018-05-04	2019-04-04	2019-04-04	0	1	1	56	I/II	2	0	1	0	1	0	0	0	11.28	0	1	3.58871	156.452	4.45	1.24	194	0.97	10.7	32.86	16.84	14	32	57
2018-05-08	2019-03-25	2020-09-01	0	1	1	75	I/II	4	1	1	1	1	1	0	0	768.8	1	0	3.05769	135.577	3.18	1.04	141	0.97	10.7	41.42	26.12	4	20	58
2018-05-14	2018-07-03	2018-07-03	0	0	1	56	I/II	8	1	2	0	1	1	0	0	#NULL!	1	1	2.91503	77.1242	4.46	1.53	118	0.94	10.3	33.02	22.22	92	63	56
2018-05-17	2019-12-31	2020-08-24	0	0	2	42	I/II	3	0	1	0	1	1	0	1	10.95	0	1	1.94898	75.5102	1.91	0.98	74	0.95	10.5	45.12	14.81	22	19	52
2018-05-17	2020-03-16	2020-03-16	0	0	1	55	III/IV	1.7	0	1	0	0	0	0	1	70.32	0	1	1.70629	90.2098	2.44	1.43	129	0.93	10.2	48.38	28.45	34	30	60
2018-05-30	2018-07-10	2020-09-02	0	1	2	67	I/II	1.2	0	1	0	1	0	0	0	25.04	0	1	1.01515	34.4697	2.68	2.64	91	1.05	11.5	31.56	23.26	40	42	56
2018-06-02	2019-12-31	2020-08-13	0	0	2	49	I/II	3	1	1	1	1	0	0	0	18453	1	1	3.72619	167.857	3.13	0.84	141	1.01	11.1	45.49	12.12	37	39	52
2018-06-02	2018-07-04	2020-09-15	0	1	2	58	III/IV	3.5	0	1	0	1	0	0	0	20.49	0	1	2.35052	102.062	2.28	0.97	99	0.99	10.9	40.56	20.41	119	83	47
2018-06-05	2018-08-09	2019-05-06	0	1	1	81	III/IV	3.5	1	1	1	0	0	0	1	8.22	0	0	1.73381	109.353	2.41	1.39	152	1	11	37.49	13.77	105	119	80
2018-06-15	2020-05-08	2020-05-08	0	0	1	66	I/II	5	0	1	0	1	1	0	1	125.8	0	1	2.37647	197.647	2.02	0.85	168	0.95	10.5	37.63	15.29	37	42	63
2018-06-19	2019-12-31	2020-08-21	0	0	2	68	I/II	1.6	0	1	1	1	0	0	1	20.26	0	1	1.43182	89.2045	2.52	1.76	157	0.92	10.1	44.92	14.85	32	26	46
2018-06-21	2019-12-31	2020-09-16	0	0	1	56	III/IV	3	0	1	0	0	0	0	0	373.5	0	0	2.56338	81.2207	5.46	2.13	173	1	11	46.79	17.72	26	24	55
2018-06-25	2019-04-23	2019-04-23	0	0	1	49	I/II	4	0	1	1	1	0	0	1	11.88	0	1	1.9816	68.0982	3.23	1.63	111	1.1	12.1	41.47	11.22	40	41	45
2018-06-25	2019-03-19	2019-03-19	0	0	1	56	I/II	2	1	1	0	0	0	0	0	69	0	1	1.35625	123.75	2.17	1.6	198	0.97	10.7	44.45	14.7	38	32	81
2018-06-25	2020-07-28	2020-07-28	0	0	1	74	I/II	7	1	1	0	0	0	0	0	4.97	0	1	2.77966	300	3.28	1.18	354	0.9	9.9	42.51	9.33	99	23	88
2018-06-26	2018-08-01	2018-08-01	0	0	1	49	I/II	4.5	1	1	1	0	1	0	1	4.27	0	1	2.31953	85.2071	3.92	1.69	144	0.97	10.7	41.24	14.89	15	20	69
2018-06-26	2018-12-20	2020-09-08	0	1	1	63	III/IV	2	1	2	0	1	1	0	1	3.46	0	1	2.39273	63.6364	6.58	2.75	175	0.94	10.3	42.59	15.48	20	20	63
2018-06-27	2018-08-02	2018-08-02	0	0	1	70	III/IV	7	1	1	0	0	0	0	1	4.8	0	0	1	86.2559	2.11	2.11	182	0.91	10	34.73	16.24	12	24	56
2018-06-27	2019-09-10	2019-09-10	0	0	1	53	I/II	3.5	1	2	0	1	0	0	1	#NULL!	1	1	1.31532	57.6577	1.46	1.11	64	0.98	10.8	37.96	20.69	54	53	56
2018-06-28	2019-06-11	2019-06-11	0	0	1	72	I/II	3.5	1	1	0	0	1	0	0	58929	1	1	1.60251	97.0711	3.83	2.39	232	1.05	11.6	30.56	3.37	19	21	144
2018-06-29	2019-12-31	2020-08-10	0	0	2	48	III/IV	5	0	1	1	1	0	0	0	#NULL!	0	1	1	84.375	2.24	2.24	189	0.93	10.2	40.21	38.68	36	52	52
2018-06-29	2019-12-31	2020-09-02	0	0	1	50	I/II	2	0	1	0	1	0	0	1	183.6	0	1	1	31.8471	3.14	3.14	100	0.97	10.7	43.95	14.96	30	23	61
2018-07-02	2019-02-25	2019-02-25	0	0	1	65	III/IV	1.5	0	1	1	1	1	0	1	397.9	0	1	2.13174	111.377	3.56	1.67	186	0.96	10.7	39.64	7.8	31	29	79
2018-07-03	2020-07-30	2020-07-30	0	0	1	67	III/IV	2.5	0	1	0	0	1	0	1	11.81	0	1	2.01948	98.0519	3.11	1.54	151	0.94	10.5	41.23	11.83	23	34	64
2018-07-04	2019-02-19	2019-02-19	0	0	2	56	III/IV	4.5	1	2	0	1	1	0	1	40.64	0	1	7.25843	149.438	6.46	0.89	133	0.99	13	44.42	17.26	27	21.91	59.26
2018-07-09	2019-12-31	2020-07-15	0	0	1	74	I/II	2.7	0	1	0	0	0	0	1	2.88	0	0	2.31304	99.1304	2.66	1.15	114	0.99	10.9	43.54	19.88	22	20	52
2018-07-10	1905-07-10 02:38:24	2019-04-15	0	1	1	77	I/II	3	0	1	0	1	0	0	1	10.48	0	1	1.38506	96.5517	2.41	1.74	168	0.9	9.9	42.27	15.27	32	42	77
2018-07-11	2020-09-07	2020-09-07	0	0	1	79	I/II	2.5	1	1	1	0	1	0	1	2.8	0	0	0.90566	108.019	1.92	2.12	229	0.9	9.9	43.19	10.24	24	25	86
2018-07-13	2019-12-31	2020-08-06	0	0	1	53	I/II	1.5	1	1	0	1	0	0	0	30.9	0	1	2.26506	73.494	1.88	0.83	61	1.1	12.1	42.52	20.58	39	35	60
2018-07-13	2019-12-31	2020-09-02	0	0	1	44	I/II	1.5	0	1	0	1	0	0	1	8.51	0	1	0.872792	50.1767	2.47	2.83	142	0.98	10.8	39.02	19.86	90	38	68
2018-07-15	2019-12-31	2020-06-04	0	0	1	58	III/IV	2.5	0	1	1	0	0	0	0	81.13	0	1	1.30693	113.861	2.64	2.02	230	0.95	10.4	42.11	12.01	26	24	63
2018-07-16	2019-12-31	2020-08-20	0	0	2	65	I/II	2.3	0	1	0	1	0	0	1	2.61	0	1	3.68354	154.43	2.91	0.79	122	0.95	10.4	46.4	14.53	25	26	42
2018-07-17	2019-06-09	2020-09-02	0	1	1	66	III/IV	5.5	1	1	1	0	1	0	1	12.99	0	1	1.66507	87.0813	3.48	2.09	182	1.03	11.3	46.74	21.13	15	20	55
2018-07-18	2019-01-22	2020-09-21		1	1	64	I/II	1.5	0	1	0	1	0	0	0	503	1	1	1.92308	97.9021	2.75	1.43	140	0.98	10.8	43.87	14.72	27	17	83
2018-07-19	2020-08-27	2020-08-27	0	0	1	49	III/IV	6.5	1	1	0	1	1	0	0	2.92	0	1	1.33333	106.667	1.4	1.05	112	1.11	12.2	37.76	21.81	115	109	71
2018-07-23	2018-10-30	2020-08-27	0	1	1	59	I/II	10	1	2	1	1	1	0	0	44.13	0	1	1.56835	144.604	2.18	1.39	201	0.95	10.4	33.18	8.64	51	44	60
2018-07-24	2018-11-11			1	1	41	III/IV	4	1	1	0	1	1	0	0	5196	1	1	1.26	74.6667	1.89	1.5	112	1.04	11.5	33.78	23.43	369	172	49
2018-07-27	2019-12-31	2020-09-02	0	0	1	58	I/II	1.5	0	1	0	0	0	0	1	3.33	0	1	1.48466	72.3926	2.42	1.63	118	1	11	39.15	5.54	173	91	64
2018-08-01	2019-12-31	2020-09-03	0	0	1	70	I/II	6	1	1	0	1	1	0	0	115300	1	0	1.50556	87.2222	2.71	1.8	157	1.04	11.4	34.54	16.1	29	21	71
2018-08-01	2018-09-03	2018-09-03	0	0	1	40	III/IV	1.2	0	1	0	1	0	0	1	5.94	0	1	2.21875	97.6562	2.84	1.28	125	1.03	11.3	42.74	18.23	293	162	75
2018-08-03	2018-12-04	2019-03-26	0	1	1	63	I/II	11	1	1	0	0	1	0	0	415.6	1	1	2.32331	160.902	3.09	1.33	214	1.11	12.3	39.81	18.87	32	61	76
2018-08-08	2018-09-17	2018-09-17	0	0	1	64	III/IV	6	0	1	0	1	1	0	1	#NULL!	1	1	2.45455	76.3636	2.7	1.1	84	1.11	11.2	43.45	25.29	18	27	79
2018-08-09	2019-12-31	2020-09-14	0	0	1	38	I/II	2.5	0	1	0	0	0	0	1	520.7	1	0	1.05023	104.566	2.3	2.19	229	0.99	11	39.17	15.99	90	53	65
2018-08-14	2019-12-29	2020-01-04	0	1	1	48	III/IV	6.5	0	1	0	1	1	0	0	7.25	0	1	1.55455	130.455	3.42	2.2	287	1	11	37.05	19.55	46	44	76
2018-08-14	2019-01-31	2019-08-16	0	1	2	65	I/II	2.8	0	2	0	1	0	0	0	77.65	0	1	1.54023	126.437	1.34	0.87	110	1.01	11.1	37.46	17.26	19	31	46
2018-08-16	2019-12-31	2020-01-09	0	0	1	49	III/IV	2	0	1	0	0	1	0	1	30.6	0	1	1.09714	76	1.92	1.75	133	1.06	11.7	44.13	15.7	122	92	70
2018-08-16	2020-09-19	2020-09-19	0	0	1	67	I/II	3.5	1	1	0	1	0	0	1	1.9	0	0	2.04211	129.474	3.88	1.9	246	1.03	11.3	41.42	14.23	11	15	59
2018-08-19	2019-12-31	2020-04-20	0	0	1	63	I/II	4	0	1	0	1	0	0	1	7.62	0	1	1.30481	52.4064	2.44	1.87	98	1.02	11.2	36.86	13.05	113	62	60
2018-08-21	2019-03-11	2019-03-11	0	0	2	66	I/II	5.5	0	2	0	1	1	0	1	#NULL!	1	0	2.78	169	2.78	1	169	0.97	10.7	38.62	20.35	16	14	48
2018-08-27	2020-06-12	2020-06-12	0	0	1	45	III/IV	1.8	0	1	0	1	1	0	1	13.65	0	1	2.29646	58.4071	5.19	2.26	132	1.02	11.2	40.65	14.83	38	21	60
2018-08-27	2019-09-25	2020-06-22	0	1	1	57	III/IV	6	1	1	0	1	1	0	1	4.76	0	1	2.75799	101.826	6.04	2.19	223	1.01	11.1	32.86	7.63	27	22	45
2018-08-29	2019-07-15	2020-06-23		1	1	48	I/II	4	0	1	0	0	0	0	0	13.52	0	1	1.73958	82.8125	3.34	1.92	159	0.99	10.9	43.49	23.23	27	20	66
2018-09-03	2020-09-09	2020-09-09	0	0	2	49	I/II	2.5	0	2	0	1	1	0	1	22.69	0	1	1.45902	187.705	1.78	1.22	229	0.94	10.4	30.59	7.47	50	43	51
2018-09-05	2019-12-31	2020-09-14	0	0	1	61	I/II	5	0	1	0	1	0	0	0	44.56	0	1	1.77947	86.692	4.68	2.63	228	0.98	10.8	43.06	14.44	33	27	86
2018-09-06	2019-11-22	2020-08-26	0	1	1	61	I/II	3.5	0	1	0	0	1	0	0	1.65	0	1	3.34921	138.889	4.22	1.26	175	0.96	10.5	41.47	19.36	26	22	65
2018-09-10	2018-10-11	2018-10-11	0	0	1	75	I/II	5.5	0	1	0	1	1	0	0	9.37	0	0	1.78475	100	3.98	2.23	223	0.88	9.8	41.35	22.52	30	23	68
2018-09-10	2019-03-20	2020-07-23	0	0	2	66	I/II	5.5	0	1	0	0	1	0	0	27284	1	0	2.7377	158.197	3.34	1.22	193	0.88	9.6	40.92	11.54	20	20	54
2018-09-11	2018-11-01	2018-11-01	0	0	1	67	III/IV	6	1	1	0	1	1	0	1	206.7	0	0	2.4186	131.395	2.08	0.86	113	1.12	12.4	43.82	13.78	16	19	52
2018-09-13	2020-09-07	2020-09-07	0	0	1	57	I/II	2.9	0	1	0	0	1	0	0	4.52	0	1	1.31148	75.9563	2.4	1.83	139	0.92	10.1	44.56	14.22	23	23	63
2018-09-14	2020-09-10	2020-09-10	0	0	1	45	I/II	2.5	0	1	0	1	1	0	0	12.12	0	1	1.68984	95.1872	3.16	1.87	178	1	11	48.01	13.56	33	39	51
2018-09-28	2019-03-13	2020-08-24	0	1	1	56	I/II	3	1	2	0	1	0	0	1	3.36	0	1	1.4978	63.4361	3.4	2.27	144	0.83	9.1	46.1	10.13	24	22	80
2018-09-29	2020-09-10	2020-09-10	0	0	1	72	III/IV	2.2	0	1	0	1	1	0	0	1639	1	1	2.78182	129.091	3.06	1.1	142	1.03	11.4	32.07	17.18	194	27	42
2018-10-08	2019-12-31	2020-09-21	0	0	1	56	I/II	2.2	0	1	0	1	0	0	0	2.64	0	1	1.10714	99.5536	2.48	2.24	223	0.93	10.3	48.36	13.71	37	27	70
2018-10-11	2019-04-19	2020-09-21	0	1	2	52	I/II	1.5	0	1	0	1	0	0	1	37.3	0	1	0.876471	82.3529	1.49	1.7	140	0.92	10.1	46.6	12.74	35	39	57
2018-10-12	2019-12-31	2020-07-27	0	0	2	49	I/II	1.2	0	1	1	1	0	0	1	31.06	0	1	1.63462	101.923	0.85	0.52	53	1.12	12.4	37.14	19.67	15	19	42
2018-10-17	2019-12-31	2020-09-11	0	1	1	56	I/II	3	0	1	0	1	1	0	0	3.75	0	1	1.07619	64.2857	2.26	2.1	135	1.01	11.1	41.85	12.47	63	33	71
2018-10-17	2019-12-23	2020-09-21	0	0	1	55	I/II	5.3	0	1	0	0	0	0	0	3.75	0	1	1.63694	73.2484	2.57	1.57	115	0.99	11	44.56	11.35	56	35	62
2018-10-19	2019-12-31	2020-08-18	0	0	1	53	I/II	2	0	1	0	#NULL!	0	0	1	1.93	0	1	1.24265	86.0294	3.38	2.72	234	0.89	9.8	45.2	17.1	24	24	54.2
2018-10-22	2019-10-15	2020-09-23	0	1	1	51	III/IV	15	1	1	0	1	1	0	0	141.5	0	1	6.52066	171.901	7.89	1.21	208	1.14	12.6	35.97	26.88	47	86	41
2018-10-23	2018-11-22	2018-11-22	0	0	2	63	III/IV	4	0	1	1	0	1	0	1	7.02	0	1	9.89109	162.376	9.99	1.01	164	1	11	39.8	20.08	97	67	43
2018-10-23	2018-12-26	2018-12-26	0	0	1	71	I/II	1.5	1	1	0	1	0	0	1	#NULL!	0	0	3.09655	105.517	4.49	1.45	153	0.9	10	41.25	17.02	47	34	68
2018-10-24	2019-12-31	2020-06-29	0	0	1	55	III/IV	6	1	1	0	1	0	0	0	47747	1	1	1.08333	107.222	1.95	1.8	193	1.01	11.1	37.29	11.77	35	29	50
2018-10-25	2020-06-23	2020-06-23	0	0	1	59	I/II	8	0	1	0	1	1	0	0	96.69	0	1	0.95	52.3529	3.23	3.4	178	0.88	9.6	40.31	13.48	105	47	61
2018-10-25	2019-08-06	2019-08-06	0	0	1	47	III/IV	1.5	0	1	0	1	1	0	0	1.81	0	1	1.84906	116.981	2.94	1.59	186	0.89	9.8	45.18	9.21	17	23	53
2018-11-06	2019-12-31	2020-09-28	0	0	1	56	III/IV	14	0	1	0	0	0	0	0	17978	1	1	2.28994	144.97	3.87	1.69	245	0.92	10.1	44.52	20.33	25	20	52
2018-11-07	2019-09-12	2019-09-12	0	0	1	62	III/IV	2	1	1	0	0	1	0	1	613.5	1	1	21.6293	67.3469	63.59	2.94	198	0.99	10.9	48.03	13.23	22	23	64
2018-11-11	2020-07-20	2020-07-20	0	0	1	47	I/II	3	0	1	0	1	1	0	1	97.98	0	1	1.72193	49.7326	3.22	1.87	93	1.11	12.2	40.88	14.58	42	34	57
2018-11-12	2019-12-31	2020-07-30	0	0	1	63	III/IV	9	0	1	0	0	0	0	1	1284	1	0	3.29839	197.581	4.09	1.24	245	0.88	9.7	42.76	11.01	70	63	61
20160725	20161107	good	0	1	1	63	I/II	3	0	1	0	1	0	0	0	740.28	1	1	1.7277	44.6009	3.68	2.13	95	0.98	11.5	47	8.6	68.2	39.1
2014-12-29	20150206	201504	1	1	1	56	III/IV	17	1	3	0	1	0	0	0	＞2000	1	1	8.12346	187.654	6.58	0.81	152	1.3	15.1	32.4	22.34	36	49
20190307	good	good	0	0	1	62	I/II	3.5	1	1	0	0	1	1	0	2.86	0	1	1.3662	112.676	1.94	1.42	160	0.99	11.1	44.7	14.97	154	105.3
2015-04-14	10个月	201608	1	1	1	64	I/II	3	1	1	0	0	1	0	0	104.81	0	1	2.91549	83.0986	4.14	1.42	118	1.1	12.6	43.6	18.49	22.7	19.1
2015-05-04	good	good	0	0	2	62	I/II	2.5	1	1	0	0	0	0	0	33.48	0	1	1.43636	87.7273	3.16	2.2	193	0.97	11	39.2	7.75	12.2	16.2
2015-06-05	good	good	0	0	1	56	I/II	12	1	1	0	0	0	0	0	2.92	0	1	3.22	175	3.22	1	175	1.07	12.3	35.6	10.3	41.4	36.3
2015-07-15	good	good	0	0	1	65	I/II	16	1	1	0	0	0	0	0	＞2000	1	1	3.45902	152.459	4.22	1.22	186	0.96	10.9	48.7	22.88	86.1	70.2
2015-09-15	20160912	20170217	1	1	2	64	I/II	7.3	1	2	1	1	0	0	0	427.97	1	1	1.90833	130	2.29	1.2	156	0.97	11	45.6	21.77	19.3	27.4
2015-11-02	20170420	20191113	1	1	1	64	I/II	5	1	3	0	1	0	0	1	472.28	1	1	2.0679	85.8025	3.35	1.62	139	1.09	11.5	45.7	18.27	21.4	20.9
2015-12-02	good	good	0	0	1	65	I/II	2	1	1	0	1	0	0	0	13.2	0	1	0.784753	39.9103	1.75	2.23	89	1.24	13.2	39.9	18.85	30.9	26.9
2015-11-20	20160524	good	0	1	1	60	III/IV	5	1	2	0	0	1	0	0	＞2000	1	0	1.60116	83.237	2.77	1.73	144	1.24	13.1	38.1	17.1	151.3	92.7
20160127	3个月	20171225	1	1	1	62	I/II	11	0	1	0	1	1	0	0	＞2000	1	1	1.51479	123.669	2.56	1.69	209	1.06	12.4	39.9	12.38	37.9	82.9
20160217	20191016	good	0	1	1	55	I/II	1.2	0	1	0	1	0	0	0	4.73	0	1	0.652968	65.2968	1.43	2.19	143	1.06	11.9	40.3	11.8	37.1	28.3
20160219	good	good	0	0	1	69	I/II	11.5	1	1	0	1	0	0	0	225.46	0	1	2.88298	134.043	2.71	0.94	126	1	11.8	42.5	11	28	38.9
20160229	20161025	good	0	1	1	44	I/II	0.9	0	1	0	1	0	0	0	3.5	0	1	1.60976	87.8049	0.66	0.41	36	1.31	15.6	37.2	16.4	16.8	21.5
20160320	1.5年	good	0	1	1	75	I/II	6	0	1	0	1	0	0	0	未查			5.83077	86.1538	3.79	0.65	56	1.38	15.6	26.3	33.5	75.9	106.8
20160414	20170328	good	0	1	1	68	I/II	2	0	1	0	1	0	0	0	1.9	0	1	1.63918	60.8247	1.59	0.97	59	1.22	14.5	42.3	27.02	17.7	25.3
20160414	20181008	good	0	1	1	81	I/II	13	1	1	0	0	0	0	0	11.04	0	0	2.89815	194.444	3.13	1.08	210	1.06	12.5	41.9	11.12	31.2	30.9
20160427	8个月	2.5年	1	1	1	63	I/II	6	0	1	0	0	1	1	0	273.28	0	1	3.00641	65.3846	4.69	1.56	102	1.03	12.2	40.7	43.81	48	51.1
20160513	good	good	0	0	2	62	I/II	3.6	1	1	0	1	0	0	0	23.84	0	1	1.25301	67.4699	2.08	1.66	112	1.19	14.1	42.6	12.27	17.8	19.4
20160720	20171114	20180716	1	1	2	67	I/II	1.8	0	1	0	1	0	0	0	5.69	0	0	1.15663	122.892	0.96	0.83	102	1.05	12.4	38.2	15.7	31.4	34.7
20160520	20160622	201609	1	1	1	60	I/II	8.5	1	1	0	0	0	0	0	＞2000	1	1	2.85484	168.548	3.54	1.24	209	1.01	11.9	45.4	18.4	18.7	29.7
20160520	good	good	0	0	1	48	I/II	2	0	1	0	1	1	0	0	93.81	0	1	2.23622	75.5906	2.84	1.27	96	1.03	12.1	41.3	42.19	47	27.5
20160614	20161123	20170426	1	1	1	63	I/II	13.9	0	1	0	0	0	0	0	9.52	0	1	4.34568	127.16	3.52	0.81	103	1.12	13.2	40.3	19.89	17.3	34.3
20160817	good	good	0	0	2	45	I/II	9	1	1	1	1	0	0	0	171.41	0	1	2.13077	110.769	2.77	1.3	144	1.03	12.1	38.9	14.54	32.4	33
20160904	good	good	0	0	1	51	I/II	1.4	0	2	0	1	0	0	0	81.67	0	1	2.4	132.381	2.52	1.05	139	1.02	12	43.2	16.2	20.4	17.7
20160923	good	good	0	0	1	63	I/II	10	0	1	0	0	0	0	0	3.76	0	0	2.87037	233.333	3.1	1.08	252	0.99	11.7	40	19.56	36.2	32.1
20161019	201704	20180331	1	1	1	64	III/IV	5.3	0	1	0	1	1	0	0	＞2000	1	1	2.12069	47.4138	2.46	1.16	55	1.27	15.1	39.6	16.81	24.2	67
20161024	20161223	20170905	1	1	1	70	I/II	14	1	1	1	0	1	0	0	31.97	0	1	3.06863	122.549	3.13	1.02	125	1.05	12.6	38.7	19.71	26.6	44.5
2016.11.02	20161220	20190419	1	1	2	63	I/II	5	0	1	0	0	0	0	0	22.8	0	1	3.26389	170.833	4.7	1.44	246	1.05	12.6	45.1	7.69	16.5	17.1
2016-11-23	good	good	1	1	1	56	III/IV	2	0	1	0	1	0	0	0	1954.86	1	1	2.06329	105.063	3.26	1.58	166	1.04	12.5	37.7	18.95	43.3	37.1
20161115	20170506	good	0	1	1	48	I/II	1	0	2	0	1	0	0	0	29.66	0	1	1.26991	50.4425	2.87	2.26	114	1.02	12.2	40.8	7.53	39.2	27.5
20161201	20170215	20170601	1	1	1	58	I/II	1.5	1	1	0	1	0	0	0	245.64	0	1	2.71875	66.6667	2.61	0.96	64	1.32	15.9	32.2	30.51	21.2	32
2016-12-07	20180117	good	0	1	1	81	I/II	6	1	1	0	0	1	0	0	23.04	0	0	4.62617	121.495	4.95	1.07	130	1.07	12.8	37.1	15.34	19.2	21.9
20170104	20170314	6个月	1	1	1	37	I/II	12	1	1	0	0	1	0	0	1459.84	1	1	5.4	88.1818	5.94	1.1	97	1.13	13.5	38.7	23.76	55.3	78.5
20170221	20180707	20190801	1	1	2	50	I/II	7	1	1	0	1	1	0	0	＞2000	1	1	1.57143	114.286	1.54	0.98	112	1.04	12.5	36.6	17.08	31.2	69.7
20170217	good	good	1	1	1	33	I/II	6.3	0	1	0	1	0	0	0	＞2000	1	1	2.24603	133.333	2.83	1.26	168	1.08	13	39.5	16	208	82.9
20170315	20170615	20200306	1	1	1	57	I/II	8	1	1	0	0	0	0	0	20.35	0	1	1.048	48.4	2.62	2.5	121	1.17	14	37.9	7.8	61.3	41.1
20170313	20200128	good	0	1	2	37	III/IV	12	1	1	0	0	0	0	0	＞2000	1	1	2.17797	172.881	2.57	1.18	204	0.99	11.9	40.2	10.6	29.7	59.9
20170401	20170807	201810	1	1	2	36	III/IV	10	1	3	1	0	0	0	0	196.79	0	1	1.76048	153.892	2.94	1.67	257	1.08	13	42	12.76	31.1	27.1
20170426	20170623	20180511	1	1	1	67	I/II	1	1	3	0	1	0	0	0	96.18	0	0	1	56.4935	1.54	1.54	87	1.11	13.3	39.1	15.5	12	19.9
20170503	good	good	0	0	2	47	I/II	12	0	1	0	0	1	0	0	＞2000	1	1	2.0916	221.374	2.74	1.31	290	1.09	13.1	36.9	14.1	24.4	64.2
20170512	201712	good	0	1	1	72	I/II	5	1	1	0	0	0	0	0	2.97	0	0	7.2619	146.032	9.15	1.26	184	0.96	11.5	34.8	13.1	23.1	18
20170525	20170825	good	0	1	2	63	I/II	4.5	1	1	1	1	0	0	0	1076.61	1	1	1.51145	61.0687	1.98	1.31	80	1.08	13	34.1	13.25	56.9	50.8
20170603	20181221	good	0	1	1	49	I/II	7	1	1	0	0	0	0	0	10.38	0	1	1.94643	122.619	3.27	1.68	206	1.04	12.5	36.5	10.8	46.9	34.9
20170712	good	good	0	0	2	54	I/II	3	0	1	0	1	0	0	0	1359.66	1	1	1.58282	70.5521	2.58	1.63	115	1.06	12.2	45.3	12.66	20.2	19.9
20170802	20171031	20180501	1	1	1	44	I/II	10.5	1	1	0	1	1	0	0	58.82	0	1	8.65854	335.366	7.1	0.82	275	1.44	16.2	36.3	18.94	53.4	67
20170809	good	good	0	0	1	54	I/II	12	1	1	0	1	1	0	0	80000	1	1	2.61677	214.97	4.37	1.67	359	1.13	12.9	41.2	13.02	22.3	34.3
20170912	good	good	0	0	2	50	I/II	3	0	1	0	1	0	0	0	＞2000	1	1	2.95455	145.455	1.95	0.66	96	1.34	14.7	52.2	18.1	17.4	21.7
20170825	good	good	0	0	2	45	I/II	4	1	1	0	0	0	0	0	1242.49	1	1	0.866906	63.3094	2.41	2.78	176	1.13	12.9	32.6	12.3	56.7	35.6
20170922	good	good	0	0	1	77	I/II	3	0	1	0	0	0	0	0	51.05	0	0	2.15385	133.846	2.8	1.3	174	1.02	11.8	39.4	10.5	13	17.6
20171101	good	good	0	0	1	53	I/II	4.5	0	1	0	0	1	0	0	544.9	1	0	0.724684	65.8228	2.29	3.16	208	1.01	11.7	48.3	15.46	27.4	33
20171101	201908	good	0	1	1	54	I/II	2.5	1	1	0	1	0	0	0	4.84	0	1	1.22984	68.9516	3.05	2.48	171	1.07	12.3	40.3	8.5	28.8	26.3
20171115	20180401	20181020	1	1	1	61	I/II	6.3	1	1	1	0	1	0	0	130.55	0	1	1.53368	91.1917	2.96	1.93	176	1.09	12.5	33.6	20.4	28.7	36.6
20171123	20171228	20190603	1	1	1	44	I/II	8	1	1	0	0	1	0	0	176.69	0	1	6.93923	159.669	12.56	1.81	289	1.11	12.4	34.9	8.7	28	29.6
20171127	Good	good	0	0	1	56	I/II	6	1	1	0	0	0	0	0	578.41	1	1	1.11354	97.3799	2.55	2.29	223	1.04	12	40	5.79	38	23
20171215	good	good	0	0	2	64	I/II	3.2	1	1	0	1	0	0	1	3.02	0	1	1.55346	85.5346	2.47	1.59	136	1.06	12.2	44.5	17.1	32.8	26.1
2018.01.15	20180315	20180630	1	1	1	47	I/II	6	1	3	1	0	1	0	0	168.5	0	1	1.30714	69.2857	1.83	1.4	97	1.05	13.3	42.3	12.67	43.7	34.7
2018.02.01	20180504	good	0	1	2	47	I/II	5	1	3	0	1	1	0	0	＞2000	1	1	2.75	98.0769	2.86	1.04	102	1.06	13.5	45.7	25.9	24.5	17.4
2018.03.05	good	good	0	0	1	68	I/II	3.5	0	1	0	0	0	0	0	1.86	0	0	2.76531	305.102	2.71	0.98	299	0.89	10.8	38.5	11.42	26.8	18.2
2018.03.21	20180809	good	0	1	1	58	III/IV	1.6	1	1	0	0	1	0	0	1079.65	1	1	1.54955	72.973	3.44	2.22	162	0.96	11.6	45.2	20.6	54.2	46.3
20180720	20190304	good	0	1	2	68	I/II	4.5	0	3	0	0	0	0	0	＞2000	1	1	1.536	109.6	1.92	1.25	137	1.04	11.7	43.5	14.4	17.3	22.3
20180808	good	good	0	0	2	66	I/II	8	0	1	0	0	0	0	0	23.65	0	1	1.67725	61.3757	3.17	1.89	116	1.04	12.6	42.3	19.99	42.2	104.5
20180830	good	good	0	0	1	55	III/IV	5	1	1	0	0	0	0	0	16.34	0	1	1.62034	51.5254	4.78	2.95	152	0.98	11.9	45.6	22.74	39.1	32.1
20180910	20200325	good	0	1	1	47	I/II	3	1	1	0	1	0	0	0	464.17	1	1	1.77273	96.2121	2.34	1.32	127	1.02	12.4	31.1	29.5	80.7	63.7
20181022	20181225	good	0	1	1	50	I/II	2	0	1	0	1	0	0	0	24.15	0	1	2.40594	79.2079	2.43	1.01	80	1.03	12.5	36	11.4	60.6	40.5
20190124	good	good	0	0	1	56	I/II	3.5	0	1	0	0	1	0	0	4.56	0	0	1.07018	225.877	2.44	2.28	515	0.96	10.8	41.4	7.81	38.6	21.4
20190312	20200330	good	0	0	1	60	I/II	6	1	1	0	0	0	0	0	109.75	0	0	2.02239	70.8955	2.71	1.34	95	1.04	11.6	40.2	13.3	14.8	20.2
2019322	20200520	good	0	1	2	77	III/IV	8.5	1	1	0	0	1	1	0	＞2000	1	0	2.36905	147.619	3.98	1.68	248	0.91	10.2	47.1	17.9	37	32
20190404	20200128	good	0	1	2	54	I/II	1.7	0	1	0	0	0	0	0	952.15	1	1	1.45263	131.053	2.76	1.9	249	0.97	11.8	39.2	6.1	14	41.5
20190523	20191001	20191107	1	1	1	55	I/II	8	0	2	0	0	1	1	0	1459.98	1	0	1.97596	123.558	4.11	2.08	257	1.03	11.5	41.8	28.34	15.3	34.1
20190604	good	good	0	0	1	63	I/II	5.5	1	1	0	0	1		0	＞2000	1	0	1.41143	80	2.47	1.75	140	0.98	11	44.3	21.79	20.6	27.6
20190610	good	good	0	0	1	46	I/II	2.7	1	1	0	0	0	0	0	4.93	0	1	1.73885	102.548	2.73	1.57	161	1.12	12.4	39.3	18.61	69	39.8
20190610	good	good	0	0	1	54	I/II	2.6	1	3	0	0	0	0	0	1735.52	1	1	1.16959	666.667	2	1.71	1140	1.21	13.4	37.5	14.7	17	20.2
20190628	20200428	20200805	1	1	1	56	III/IV	14	1	1	0	0	1	0	0	410.8	1	0	3.33784	164.189	4.94	1.48	243	1.05	11.7	47.3	27.4	31.7	31.6
20190719	20200610	good	0	0	1	38	I/II	1.5	1	1	0	1	0	0	0	31.17	0	1	1.61458	101.042	3.1	1.92	194	0.99	11.1	40	9.03	37.9	25.7
2019-08-02	good	good	0	0	2	83	I/II	5	1	1	0	1	0	0	1	442.17	1	0	2.57143	101.02	2.52	0.98	99	1.09	12.1	35.3	12.22	15	34
2019-07-09	good	good	0	0	1	66	I/II	3.5	0	1	0	0	0	0	0	15.56	0	0	1.24309	66.8508	2.25	1.81	121	1.15	12.7	38.4	21.1	26.2	29.3
2019-06-11	20190916	20200320	1	1	1	51	I/II	3	0	2	0	1	0	1	0	32.7	0	1	0.85473	29.0541	2.53	2.96	86	1.12	12.4	33.1	13.7	71.8	89.2
2019-07-08	good	good	0	0	2	60	I/II	3	1	1	0	0	1	0	0	25.74	0	0	1.69231	97.4359	1.98	1.17	114	1.1	12.2	38.9	16.58	44.6	57.9
2019-09-04	good	good	0	0	1	57	I/II	6	0	1	0	0	0	0	0	18.63	0	1	2.77083	111.806	3.99	1.44	161	1	11.2	39	10.5	61.5	49.2
2019-09-05	20191212	good	0	1	2	55	I/II	6.5	1	1	0	0	1	0	0	162.83	0	1	1.93269	68.2692	2.01	1.04	71	1.02	11.4	40.6	15.54	53.1	42.2
2019-09-28	good	good	0	0	1	56	III/IV	3.6	0	2	0	1	1	1	0	323.54	0	1	1.26562	120.703	3.24	2.56	309	1.08	12	37.7	14.9	17.3	21.5
2019-09-18	good	good	0	0	2	44	I/II	2.3	0	1	0	1	0	0	0	1956.7	1	1	1.24479	86.4583	2.39	1.92	166	1.07	11.9	40.2	10.14	29	29.1
2019-10-14	good	good	0	0	1	58	I/II	6	1	1	0	0	0	0	0	＜2	0	1	1.71163	76.2791	3.68	2.15	164	1	11.2	42.6	4.46	17.4	25.3
2019-11-12	20200114	good	0	1	1	47	I/II	6	1	1	0	0	0	0	0	1331.55	1	1	1.99065	187.85	2.13	1.07	201	1.01	11.3	42	9.23	29.8	30.2
2019-11-28	good	good	0	0	2	68	I/II	1.4	0	1	0	0	0	0	0	＜2	0	0	0.913793	81.8966	1.06	1.16	95	0.98	11.6	42.9	12.21	37.6	37.3
2019-11-18	good	good	0	0	2	78	I/II	2.5	0	2	0	0	0	0	0	2.03	0	0	1.53012	101.205	3.81	2.49	252	1.08	12	43.8	12.03	29.1	39.8
2019-12-09	good	good	0	0	1	78	I/II	8	1	1	0	0	1	0	0	2.22	0	0	3.72131	82.7869	4.54	1.22	101	0.99	11.7	43.1	9.08	28.2	31.5
